# Supplementary material for: 9β-Hy­droxy-6,9-dimethyl-3-methyl­ene-3a,4,8,9,9a,9b-hexa­hydro­azuleno[4,5-b]furan-2(3H)-one
Source: Acta Crystallogr Sect E Struct Rep Online. 2012 Jan 14;68(Pt 2):o386. doi: 10.1107/S1600536812000165 (PMC3275063; doi:10.1107/S1600536812000165)
Supplement: Supplementary file 1 [file e-68-0o386-sup1.cif]

##############################################################################
#                                                                            #
# This CIF contains the data in a paper accepted for publication in          #
# Acta Crystallographica Section E. It conforms to the requirements of       #
# Notes for Authors for Acta Crystallographica Section E, and has been       #
# peer reviewed under the auspices of the IUCr Commission on Journals.       #
#                                                                            #
# Full details of the Crystallographic Information File format               #
# are given in the paper "The Crystallographic Information File (CIF):       #
# a New Standard Archive File for Crystallography" by S. R. Hall, F. H.      #
# Allen and I. D. Brown [Acta Cryst. (1991), A47, 655-685].                  #
#                                                                            #
# The current version of the core CIF dictionary is obtainable from          #
# ftp://ftp.iucr.org/pub/cif_core.dic.                                       #
#                                                                            #
# Software is freely available for graphical display of the structure(s)     #
# in this CIF. For information consult the CIF software page                 #
# http://www.iucr.org/resources/cif/software.                                #
#                                                                            #
# This file may be used for bona fide research purposes within the           #
# scientific community so long as proper attribution is given to the journal # 
# article from which it was obtained.                                        #
#                                                                            #
##############################################################################
data_I
_audit_creation_method     SHELXL-97
_chemical_name_systematic
;
9\b-Hydroxy-6,9-dimethyl-3-methylene-3a,4,8,9,9a,9b-
hexahydroazuleno[4,5-<i>b</i>]furan-2(3<i>H</i>)-one
;
_chemical_name_common     ?
_chemical_formula_moiety     'C15 H18 O3'
_chemical_formula_sum     'C15 H18 O3'
_chemical_formula_iupac     'C15 H18 O3'
_chemical_formula_weight     246.29
_chemical_melting_point     ?
_symmetry_cell_setting     monoclinic
_symmetry_space_group_name_H-M     'C 2'
_symmetry_space_group_name_Hall     'C 2y'
loop_
    _symmetry_equiv_pos_as_xyz
    'x, y, z'
    '-x, y, -z'
    'x+1/2, y+1/2, z'
    '-x+1/2, y+1/2, -z'
_cell_length_a     15.6732(9)
_cell_length_b     7.4208(4)
_cell_length_c     11.0544(6)
_cell_angle_alpha     90.00
_cell_angle_beta     103.169(6)
_cell_angle_gamma     90.00
_cell_volume     1251.90(12)
_cell_formula_units_Z     4
_cell_measurement_reflns_used     9785
_cell_measurement_theta_min     3
_cell_measurement_theta_max     26.4
_cell_measurement_temperature     180(2)
_exptl_crystal_description     box
_exptl_crystal_colour     'pale yellow'
_exptl_crystal_size_max     0.42
_exptl_crystal_size_mid     0.19
_exptl_crystal_size_min     0.12
_exptl_crystal_density_diffrn     1.307
_exptl_crystal_density_meas     ?
_exptl_crystal_density_method     'not measured'
_exptl_crystal_F_000     528
_exptl_absorpt_coefficient_mu     0.090
_exptl_absorpt_correction_type     multi-scan
_exptl_absorpt_process_details
;
(CrysAlis PRO; Agilent, 2010)
;
_exptl_absorpt_correction_T_min     0.63127
_exptl_absorpt_correction_T_max     1.00000
_exptl_special_details
;
Empirical absorption correction using spherical harmonics,
 implemented in SCALE3 ABSPACK scaling algorithm.
CrysAlisPro (Agilent Technologies, 2010)
;
_diffrn_ambient_temperature     180(2)
_diffrn_radiation_type     MoK\a
_diffrn_radiation_wavelength     0.71073
_diffrn_radiation_source     'fine-focus sealed tube'
_diffrn_radiation_monochromator     graphite
_diffrn_measurement_device_type     'Agilent Xcalibur Eos Gemini Ultra'
_diffrn_measurement_method     '\w scans'
_diffrn_detector_area_resol_mean     8.2632
_diffrn_reflns_number     13492
_diffrn_reflns_av_R_equivalents     0.0288
_diffrn_reflns_av_sigmaI/netI     0.0108
_diffrn_reflns_theta_min     3.05
_diffrn_reflns_theta_max     26.37
_diffrn_reflns_theta_full     26.37
_diffrn_measured_fraction_theta_max     0.996
_diffrn_measured_fraction_theta_full     0.996
_diffrn_reflns_limit_h_min     -19
_diffrn_reflns_limit_h_max     19
_diffrn_reflns_limit_k_min     -9
_diffrn_reflns_limit_k_max     9
_diffrn_reflns_limit_l_min     -13
_diffrn_reflns_limit_l_max     13
_diffrn_standards_number     ?
_diffrn_standards_interval_count     ?
_diffrn_standards_interval_time     ?
_diffrn_standards_decay_%     ?
_refine_special_details
;
Refinement of <i>F</i>^2^ against ALL reflections. The weighted <i>R</i>-factor
<i>wR</i> and goodness of fit <i>S</i> are based on <i>F</i>^2^, conventional
<i>R</i>-factors <i>R</i> are based on <i>F</i>, with <i>F</i> set to zero for
negative <i>F</i>^2^. The threshold expression of <i>F</i>^2^ >
2\s(<i>F</i>^2^) is used only for calculating <i>R</i>-factors(gt) <i>etc</i>.
and is not relevant to the choice of reflections for refinement.
<i>R</i>-factors based on <i>F</i>^2^ are statistically about twice as large
as those based on <i>F</i>, and <i>R</i>- factors based on ALL data will be
even larger.
;
_reflns_number_total     1378
_reflns_number_gt     1313
_reflns_threshold_expression     I>2\s(I)
_refine_ls_structure_factor_coef     Fsqd
_refine_ls_matrix_type     full
_refine_ls_R_factor_all     0.0311
_refine_ls_R_factor_gt     0.0297
_refine_ls_wR_factor_gt     0.0789
_refine_ls_wR_factor_ref     0.0799
_refine_ls_goodness_of_fit_ref     1.049
_refine_ls_restrained_S_all     1.049
_refine_ls_number_reflns     1378
_refine_ls_number_parameters     166
_refine_ls_number_restraints     1
_refine_ls_hydrogen_treatment     constr
_refine_ls_weighting_scheme     calc
_refine_ls_weighting_details
         'calc w=1/[\s^2^(Fo^2^)+(0.0581P)^2^+0.1945P] where P=(Fo^2^+2Fc^2^)/3'
_atom_sites_solution_hydrogens     geom
_atom_sites_solution_primary     direct
_atom_sites_solution_secondary     difmap
_refine_ls_shift/su_max     0.000
_refine_ls_shift/su_mean     0.000
_refine_diff_density_max     0.192
_refine_diff_density_min     -0.148
_refine_ls_extinction_method     none
_refine_ls_extinction_coef     ?
loop_
    _atom_type_symbol
    _atom_type_description
    _atom_type_scat_dispersion_real
    _atom_type_scat_dispersion_imag
    _atom_type_scat_source
    'C' 'C' 0.0033 0.0000
                         'International Tables Vol C Tables 4.2.6.8 and 6.1.1.4'
    'H' 'H' 0.0000 0.0000
                         'International Tables Vol C Tables 4.2.6.8 and 6.1.1.4'
    'O' 'O' 0.0106 0.0000
                         'International Tables Vol C Tables 4.2.6.8 and 6.1.1.4'
_computing_data_collection     'CrysAlis PRO (Agilent, 2010)'
_computing_cell_refinement     'CrysAlis PRO (Agilent, 2010)'
_computing_data_reduction     'CrysAlis PRO (Agilent, 2010)'
_computing_structure_solution     'SHELXS97 (Sheldrick,2008)'
_computing_structure_refinement     'SHELXL97 (Sheldrick,2008)'
_computing_molecular_graphics
                  'ORTEP-3 for Windows (Farrugia, 1997) and PLATON (Spek, 2009)'
_computing_publication_material     'WinGX (Farrugia, 1999)'
loop_
    _atom_site_type_symbol
    _atom_site_label
    _atom_site_fract_x
    _atom_site_fract_y
    _atom_site_fract_z
    _atom_site_U_iso_or_equiv
    _atom_site_adp_type
    _atom_site_calc_flag
    _atom_site_refinement_flags
    _atom_site_occupancy
    _atom_site_symmetry_multiplicity
    _atom_site_disorder_assembly
    _atom_site_disorder_group
    C C1 0.80721(11) 0.4633(2) 0.61618(14) 0.0267(3) Uani d . 1 1 . .
    C C2 0.87339(12) 0.4573(3) 0.55907(15) 0.0380(4) Uani d . 1 1 . .
    H H2 0.8666 0.4746 0.4741 0.046 Uiso calc R 1 1 . .
    C C3 0.95947(12) 0.4201(4) 0.64549(17) 0.0455(5) Uani d . 1 1 . .
    H H3A 1.0049 0.4976 0.6278 0.055 Uiso calc R 1 1 . .
    H H3B 0.9766 0.2953 0.6399 0.055 Uiso calc R 1 1 . .
    C C4 0.94229(10) 0.4614(3) 0.77340(14) 0.0322(4) Uani d . 1 1 . .
    C C5 0.84280(10) 0.4259(2) 0.75363(14) 0.0246(3) Uani d . 1 1 . .
    H H5 0.8353 0.2968 0.7666 0.030 Uiso calc R 1 1 . .
    C C6 0.79591(9) 0.5247(2) 0.83742(14) 0.0233(3) Uani d . 1 1 . .
    H H6 0.7950 0.6540 0.8192 0.028 Uiso calc R 1 1 . .
    C C7 0.70300(10) 0.4572(2) 0.82786(14) 0.0265(3) Uani d . 1 1 . .
    H H7 0.7016 0.3276 0.8106 0.032 Uiso calc R 1 1 . .
    C C8 0.63569(11) 0.5483(3) 0.72710(16) 0.0338(4) Uani d . 1 1 . .
    H H8A 0.5782 0.5047 0.7319 0.041 Uiso calc R 1 1 . .
    H H8B 0.6372 0.6766 0.7443 0.041 Uiso calc R 1 1 . .
    C C9 0.64585(11) 0.5222(3) 0.59733(16) 0.0323(4) Uani d . 1 1 . .
    H H9 0.5935 0.5305 0.5378 0.039 Uiso calc R 1 1 . .
    C C10 0.71551(11) 0.4891(2) 0.54969(14) 0.0287(4) Uani d . 1 1 . .
    C C11 0.69280(10) 0.4841(2) 0.95746(15) 0.0283(3) Uani d . 1 1 . .
    C C12 0.78211(11) 0.4836(2) 1.03860(15) 0.0290(3) Uani d . 1 1 . .
    C C13 0.62238(13) 0.5135(3) 1.00137(19) 0.0401(5) Uani d . 1 1 . .
    H H13A 0.6280 0.5349 1.0857 0.048 Uiso calc R 1 1 . .
    H H13B 0.5672 0.5129 0.9479 0.048 Uiso calc R 1 1 . .
    C C14 0.70133(13) 0.4837(3) 0.41040(15) 0.0402(4) Uani d . 1 1 . .
    H H14A 0.6403 0.5011 0.3734 0.060 Uiso calc R 1 1 . .
    H H14B 0.7198 0.3690 0.3855 0.060 Uiso calc R 1 1 . .
    H H14C 0.7348 0.5777 0.3835 0.060 Uiso calc R 1 1 . .
    C C15 0.96829(12) 0.6516(3) 0.81170(19) 0.0416(5) Uani d . 1 1 . .
    H H15A 0.9542 0.6767 0.8901 0.062 Uiso calc R 1 1 . .
    H H15B 0.9371 0.7335 0.7501 0.062 Uiso calc R 1 1 . .
    H H15C 1.0302 0.6660 0.8194 0.062 Uiso calc R 1 1 . .
    O O1 0.80505(9) 0.4767(2) 1.14968(11) 0.0415(3) Uani d . 1 1 . .
    O O2 0.84070(7) 0.49325(18) 0.96669(9) 0.0290(3) Uani d . 1 1 . .
    O O3 0.98840(8) 0.3361(2) 0.86299(13) 0.0437(4) Uani d . 1 1 . .
    H H3 1.0346 0.3813 0.9005 0.065 Uiso calc R 1 1 . .
loop_
    _atom_site_aniso_label
    _atom_site_aniso_U_11
    _atom_site_aniso_U_22
    _atom_site_aniso_U_33
    _atom_site_aniso_U_12
    _atom_site_aniso_U_13
    _atom_site_aniso_U_23
    C1 0.0301(8) 0.0277(8) 0.0211(7) 0.0032(7) 0.0037(6) -0.0003(7)
    C2 0.0369(9) 0.0543(12) 0.0231(7) 0.0066(10) 0.0078(7) 0.0013(9)
    C3 0.0317(9) 0.0765(16) 0.0308(9) 0.0111(10) 0.0126(7) 0.0002(9)
    C4 0.0201(7) 0.0513(11) 0.0253(7) 0.0084(8) 0.0054(6) 0.0037(8)
    C5 0.0222(7) 0.0281(8) 0.0230(7) 0.0048(6) 0.0039(5) 0.0012(6)
    C6 0.0211(7) 0.0267(8) 0.0215(7) 0.0020(6) 0.0038(5) 0.0009(6)
    C7 0.0219(7) 0.0281(8) 0.0299(8) 0.0012(6) 0.0066(6) 0.0011(7)
    C8 0.0204(7) 0.0410(10) 0.0386(10) 0.0043(7) 0.0037(7) 0.0056(8)
    C9 0.0241(8) 0.0351(10) 0.0325(8) -0.0005(7) -0.0044(6) 0.0052(7)
    C10 0.0316(8) 0.0247(8) 0.0258(7) 0.0001(7) -0.0018(6) 0.0015(7)
    C11 0.0298(8) 0.0238(8) 0.0337(8) 0.0013(7) 0.0122(6) 0.0021(7)
    C12 0.0336(8) 0.0276(8) 0.0282(8) 0.0031(8) 0.0122(6) -0.0002(7)
    C13 0.0361(9) 0.0428(11) 0.0471(10) 0.0010(8) 0.0218(8) 0.0011(9)
    C14 0.0467(10) 0.0422(11) 0.0261(8) 0.0043(10) -0.0030(7) 0.0002(8)
    C15 0.0245(8) 0.0556(12) 0.0437(10) -0.0066(8) 0.0054(7) 0.0022(10)
    O1 0.0481(7) 0.0523(8) 0.0255(6) 0.0011(7) 0.0114(5) -0.0005(6)
    O2 0.0244(5) 0.0407(7) 0.0218(5) 0.0026(5) 0.0049(4) -0.0002(5)
    O3 0.0232(6) 0.0660(10) 0.0394(7) 0.0125(6) 0.0021(5) 0.0152(7)
_geom_special_details
;
All s.u.'s (except the s.u. in the dihedral angle between two l.s. planes) are
estimated using the full covariance matrix. The cell s.u.'s are taken into
account individually in the estimation of s.u.'s in distances, angles and
torsion angles; correlations between s.u.'s in cell parameters are only used
when they are defined by crystal symmetry. An approximate (isotropic)
treatment of cell s.u.'s is used for estimating s.u.'s involving l.s. planes.
;
loop_
    _geom_bond_atom_site_label_1
    _geom_bond_atom_site_label_2
    _geom_bond_site_symmetry_2
    _geom_bond_distance
    _geom_bond_publ_flag
    C1 C2 . 1.332(2) ?
    C1 C10 . 1.470(2) ?
    C1 C5 . 1.520(2) ?
    C2 C3 . 1.491(2) ?
    C2 H2 . 0.9300 ?
    C3 C4 . 1.530(2) ?
    C3 H3A . 0.9700 ?
    C3 H3B . 0.9700 ?
    C4 O3 . 1.429(2) ?
    C4 C15 . 1.503(3) ?
    C4 C5 . 1.547(2) ?
    C5 C6 . 1.498(2) ?
    C5 H5 . 0.9800 ?
    C6 O2 . 1.4602(18) ?
    C6 C7 . 1.520(2) ?
    C6 H6 . 0.9800 ?
    C7 C11 . 1.491(2) ?
    C7 C8 . 1.508(2) ?
    C7 H7 . 0.9800 ?
    C8 C9 . 1.492(3) ?
    C8 H8A . 0.9700 ?
    C8 H8B . 0.9700 ?
    C9 C10 . 1.339(3) ?
    C9 H9 . 0.9300 ?
    C10 C14 . 1.505(2) ?
    C11 C13 . 1.321(2) ?
    C11 C12 . 1.481(2) ?
    C12 O1 . 1.199(2) ?
    C12 O2 . 1.3464(19) ?
    C13 H13A . 0.9300 ?
    C13 H13B . 0.9300 ?
    C14 H14A . 0.9600 ?
    C14 H14B . 0.9600 ?
    C14 H14C . 0.9600 ?
    C15 H15A . 0.9600 ?
    C15 H15B . 0.9600 ?
    C15 H15C . 0.9600 ?
    O3 H3 . 0.8200 ?
loop_
    _geom_angle_atom_site_label_1
    _geom_angle_atom_site_label_2
    _geom_angle_atom_site_label_3
    _geom_angle_site_symmetry_1
    _geom_angle_site_symmetry_3
    _geom_angle
    _geom_angle_publ_flag
    C2 C1 C10 . . 123.05(14) ?
    C2 C1 C5 . . 108.64(14) ?
    C10 C1 C5 . . 128.16(14) ?
    C1 C2 C3 . . 113.02(14) ?
    C1 C2 H2 . . 123.5 ?
    C3 C2 H2 . . 123.5 ?
    C2 C3 C4 . . 103.37(14) ?
    C2 C3 H3A . . 111.1 ?
    C4 C3 H3A . . 111.1 ?
    C2 C3 H3B . . 111.1 ?
    C4 C3 H3B . . 111.1 ?
    H3A C3 H3B . . 109.1 ?
    O3 C4 C15 . . 110.74(15) ?
    O3 C4 C3 . . 110.03(16) ?
    C15 C4 C3 . . 110.80(17) ?
    O3 C4 C5 . . 108.76(15) ?
    C15 C4 C5 . . 113.55(15) ?
    C3 C4 C5 . . 102.67(13) ?
    C6 C5 C1 . . 114.13(13) ?
    C6 C5 C4 . . 116.75(13) ?
    C1 C5 C4 . . 103.81(12) ?
    C6 C5 H5 . . 107.2 ?
    C1 C5 H5 . . 107.2 ?
    C4 C5 H5 . . 107.2 ?
    O2 C6 C5 . . 109.43(12) ?
    O2 C6 C7 . . 104.76(11) ?
    C5 C6 C7 . . 113.14(13) ?
    O2 C6 H6 . . 109.8 ?
    C5 C6 H6 . . 109.8 ?
    C7 C6 H6 . . 109.8 ?
    C11 C7 C8 . . 116.08(14) ?
    C11 C7 C6 . . 101.53(12) ?
    C8 C7 C6 . . 113.67(14) ?
    C11 C7 H7 . . 108.4 ?
    C8 C7 H7 . . 108.4 ?
    C6 C7 H7 . . 108.4 ?
    C9 C8 C7 . . 116.23(15) ?
    C9 C8 H8A . . 108.2 ?
    C7 C8 H8A . . 108.2 ?
    C9 C8 H8B . . 108.2 ?
    C7 C8 H8B . . 108.2 ?
    H8A C8 H8B . . 107.4 ?
    C10 C9 C8 . . 132.66(15) ?
    C10 C9 H9 . . 113.7 ?
    C8 C9 H9 . . 113.7 ?
    C9 C10 C1 . . 128.26(14) ?
    C9 C10 C14 . . 117.63(15) ?
    C1 C10 C14 . . 114.06(15) ?
    C13 C11 C12 . . 122.10(16) ?
    C13 C11 C7 . . 131.05(16) ?
    C12 C11 C7 . . 106.76(13) ?
    O1 C12 O2 . . 121.41(15) ?
    O1 C12 C11 . . 129.93(15) ?
    O2 C12 C11 . . 108.66(13) ?
    C11 C13 H13A . . 120.0 ?
    C11 C13 H13B . . 120.0 ?
    H13A C13 H13B . . 120.0 ?
    C10 C14 H14A . . 109.5 ?
    C10 C14 H14B . . 109.5 ?
    H14A C14 H14B . . 109.5 ?
    C10 C14 H14C . . 109.5 ?
    H14A C14 H14C . . 109.5 ?
    H14B C14 H14C . . 109.5 ?
    C4 C15 H15A . . 109.5 ?
    C4 C15 H15B . . 109.5 ?
    H15A C15 H15B . . 109.5 ?
    C4 C15 H15C . . 109.5 ?
    H15A C15 H15C . . 109.5 ?
    H15B C15 H15C . . 109.5 ?
    C12 O2 C6 . . 110.23(12) ?
    C4 O3 H3 . . 109.5 ?
loop_
    _geom_hbond_atom_site_label_D
    _geom_hbond_atom_site_label_H
    _geom_hbond_atom_site_label_A
    _geom_hbond_site_symmetry_A
    _geom_hbond_distance_DH
    _geom_hbond_distance_HA
    _geom_hbond_distance_DA
    _geom_hbond_angle_DHA
    _geom_hbond_publ_flag
    O3 H3 O2 2_757 0.82 2.31 3.128(2) 171 yes
    C8 H8B O1 4_657 0.97 2.58 3.500(2) 158 yes
    C7 H7 O1 4_647 0.98 2.65 3.579(2) 159 yes
_iucr_refine_instructions_details
;
TITL p83 in C2
CELL  0.71073  15.6732   7.4208  11.0544   90.000  103.169   90.000
ZERR     4.00   0.0009   0.0004   0.0006    0.000    0.006    0.000
LATT  -7
SYMM  - X,   Y, - Z
SFAC  C    H    O
UNIT  60   72   12
MERG   4
OMIT    -1   3   1
OMIT    -1  -3   1
OMIT     2   0   4
SHEL   40   0.8
FMAP   2
PLAN   20
ACTA    52.80
BOND   $H
L.S.  10
TEMP    20.00
WGHT    0.058100    0.194500
FVAR       3.90608
MOLE    1
C1    1    0.807210    0.463275    0.616179    11.00000    0.03014    0.02774 =
         0.02109   -0.00033    0.00369    0.00324
C2    1    0.873394    0.457294    0.559066    11.00000    0.03693    0.05432 =
         0.02309    0.00132    0.00779    0.00662
AFIX  43
H2    2    0.866594    0.474553    0.474072    11.00000   -1.20000
AFIX   0
C3    1    0.959465    0.420079    0.645492    11.00000    0.03166    0.07654 =
         0.03085    0.00020    0.01262    0.01114
AFIX  23
H3A   2    1.004925    0.497642    0.627775    11.00000   -1.20000
H3B   2    0.976632    0.295316    0.639925    11.00000   -1.20000
AFIX   0
C4    1    0.942286    0.461402    0.773405    11.00000    0.02009    0.05132 =
         0.02530    0.00367    0.00537    0.00839
C5    1    0.842801    0.425941    0.753632    11.00000    0.02220    0.02808 =
         0.02302    0.00122    0.00390    0.00482
AFIX  13
H5    2    0.835335    0.296797    0.766620    11.00000   -1.20000
AFIX   0
C6    1    0.795906    0.524661    0.837415    11.00000    0.02112    0.02669 =
         0.02145    0.00095    0.00378    0.00197
AFIX  13
H6    2    0.794958    0.653991    0.819221    11.00000   -1.20000
AFIX   0
C7    1    0.703005    0.457214    0.827859    11.00000    0.02190    0.02808 =
         0.02991    0.00106    0.00657    0.00115
AFIX  13
H7    2    0.701600    0.327570    0.810630    11.00000   -1.20000
AFIX   0
C8    1    0.635689    0.548296    0.727102    11.00000    0.02037    0.04100 =
         0.03861    0.00556    0.00371    0.00434
AFIX  23
H8A   2    0.578193    0.504732    0.731854    11.00000   -1.20000
H8B   2    0.637238    0.676575    0.744320    11.00000   -1.20000
AFIX   0
C9    1    0.645848    0.522183    0.597335    11.00000    0.02408    0.03512 =
         0.03251    0.00516   -0.00440   -0.00046
AFIX  43
H9    2    0.593463    0.530543    0.537797    11.00000   -1.20000
AFIX   0
C10   1    0.715511    0.489086    0.549685    11.00000    0.03157    0.02468 =
         0.02578    0.00146   -0.00177    0.00008
C11   1    0.692800    0.484069    0.957460    11.00000    0.02983    0.02383 =
         0.03373    0.00207    0.01218    0.00127
C12   1    0.782113    0.483616    1.038602    11.00000    0.03358    0.02756 =
         0.02825   -0.00022    0.01220    0.00309
C13   1    0.622385    0.513547    1.001371    11.00000    0.03613    0.04284 =
         0.04713    0.00109    0.02179    0.00101
AFIX  93
H13A  2    0.628029    0.534905    1.085726    11.00000   -1.20000
H13B  2    0.567175    0.512940    0.947925    11.00000   -1.20000
AFIX   0
C14   1    0.701326    0.483719    0.410395    11.00000    0.04671    0.04222 =
         0.02609    0.00018   -0.00305    0.00427
AFIX 137
H14A  2    0.640265    0.501067    0.373352    11.00000   -1.50000
H14B  2    0.719819    0.368964    0.385456    11.00000   -1.50000
H14C  2    0.734849    0.577702    0.383546    11.00000   -1.50000
AFIX   0
C15   1    0.968290    0.651565    0.811700    11.00000    0.02451    0.05561 =
         0.04366    0.00223    0.00542   -0.00658
AFIX 137
H15A  2    0.954249    0.676663    0.890123    11.00000   -1.50000
H15B  2    0.937071    0.733522    0.750068    11.00000   -1.50000
H15C  2    1.030163    0.665995    0.819375    11.00000   -1.50000
AFIX   0
O1    3    0.805047    0.476749    1.149680    11.00000    0.04810    0.05235 =
         0.02549   -0.00049    0.01140    0.00107
O2    3    0.840696    0.493250    0.966686    11.00000    0.02438    0.04071 =
         0.02178   -0.00018    0.00487    0.00261
O3    3    0.988398    0.336080    0.862988    11.00000    0.02318    0.06600 =
         0.03938    0.01523    0.00209    0.01248
AFIX 147
H3    2    1.034604    0.381305    0.900532    11.00000   -1.50000
HKLF    4
REM  p83 in C2
REM R1 =  0.0297 for   1313 Fo > 4sig(Fo)  and  0.0311 for all   1378 data
REM    166 parameters refined using      1 restraints
END
WGHT      0.0581      0.1946
REM Highest difference peak  0.192,  deepest hole -0.148,  1-sigma level  0.034
Q1    1   0.6917  0.4805  0.8880  11.00000  0.05    0.19
Q2    1   0.8191  0.4718  0.7965  11.00000  0.05    0.17
Q3    1   0.7302  0.4728  0.9978  11.00000  0.05    0.17
Q4    1   0.6727  0.5001  0.7768  11.00000  0.05    0.17
Q5    1   0.9864  0.3530  0.9498  11.00000  0.05    0.16
Q6    1   0.7471  0.4901  0.8256  11.00000  0.05    0.16
Q7    1   0.8181  0.4505  0.6860  11.00000  0.05    0.14
Q8    1   0.8927  0.4562  0.7643  11.00000  0.05    0.14
Q9    1   0.7551  0.4785  0.5834  11.00000  0.05    0.14
Q10   1   0.8313  0.4082  0.5822  11.00000  0.05    0.11
Q11   1   0.9558  0.4369  0.7147  11.00000  0.05    0.11
Q12   1   0.7063  0.4756  0.4823  11.00000  0.05    0.11
Q13   1   0.6411  0.5037  0.6613  11.00000  0.05    0.10
Q14   1   1.0042  0.4185  0.6165  11.00000  0.05    0.10
Q15   1   0.6616  0.5337  0.9768  11.00000  0.05    0.10
Q16   1   0.6797  0.4441  0.5851  11.00000  0.05    0.10
Q17   1   0.9198  0.4573  0.6005  11.00000  0.05    0.10
Q18   1   0.8407  0.5288  0.5980  11.00000  0.05    0.10
Q19   1   0.6626  0.4593  0.9803  11.00000  0.05    0.10
Q20   1   0.6894  0.5587  0.5840  11.00000  0.05    0.09
;
data_global
_journal_date_recd_electronic     2011-12-18
_journal_date_accepted     2012-01-03
_journal_name_full     'Acta Crystallographica, Section E'
_journal_year     2012
_journal_volume     68
_journal_issue      2
_journal_page_first     o386
_journal_page_last     o386
_journal_paper_category     QO
_journal_paper_doi     10.1107/S1600536812000165
_journal_coeditor_code     IM2349
_publ_contact_author_name     'Doctor Fouad Mellouki'
_publ_contact_author_address
;
Laboratoire de Chimie Biomol\'eculaire,  Substances
Naturelles et R\'eactivit\'e, URAC 16,Facult\'e des Sciences
Semlalia, BP: 2390, Bd My Abdellah,40000 Marrakech, Morocco
;
_publ_contact_author_email     'mberraho@yahoo.fr'
_publ_contact_author_fax     '0021224437408'
_publ_contact_author_phone     '0021224434649'
_publ_section_title
;\
9\b-Hydroxy-6,9-dimethyl-3-methylene-3a,4,8,9,9a,9b-hexahydroazuleno[4,5-\
<i>b</i>]furan-2(3<i>H</i>)-one
;
loop_
    _publ_author_name
    _publ_author_address
    'Moumou, Mohamed'
;
Laboratoire de Chimie Biomol\'eculaire
Substances Naturelles et R\'eactivit\'e, URAC 16
Facult\'e des Sciences Semlalia, BP 2390, Bd My Abdellah, 40000 Marrakech,
Morocco
;
    ' Benharref, Ahmed'
;
Laboratoire de Chimie Biomol\'eculaire
Substances Naturelles et R\'eactivit\'e, URAC 16
Facult\'e des Sciences Semlalia, BP 2390, Bd My Abdellah, 40000 Marrakech,
Morocco
;
    'Daran, Jean Claude'
;
Laboratoire de Chimie de Coordination, 205 route de Narbonne,
31077 Toulouse Cedex 04, France
;
    'Mellouki, Fouad'
;
Laboratoire de Chimie Bioorganique et Analytique,
URAC 22, BP 146, FSTM, Universite' Hassan II,
Mohammedia-Casablanca 20810 Mohammedia,
Morocco
;
    'Berraho, Moha '
;
Laboratoire de Chimie Biomol\'eculaire
Substances Naturelles et R\'eactivit\'e, URAC 16
Facult\'e des Sciences Semlalia, BP 2390, Bd My Abdellah, 40000 Marrakech,
Morocco
;
