# Supplementary material for: 9β-Hy­droxy-6,9-dimethyl-3-methyl­ene-3a,4,8,9,9a,9b-hexa­hydro­azuleno[4,5-b]furan-2(3H)-one
Source: Acta Crystallogr Sect E Struct Rep Online. 2012 Jan 14;68(Pt 2):o386. doi: 10.1107/S1600536812000165 (PMC3275063; doi:10.1107/S1600536812000165)
Supplement: Supplementary file 2 [file e-68-0o386-Isup2.hkl]

#
# h,k,l, Fc-squared, Fo-squared, sigma(Fo-squared) and status flag
#
data_I
_shelx_title ' p83 in C2'
_shelx_refln_list_code          4
_shelx_F_calc_maximum      258.34
_exptl_crystal_F_000       528.00
_reflns_d_resolution_high  0.8001
 
loop_
 _symmetry_equiv_pos_as_xyz
 'x, y, z'
 '-x, y, -z'
 'x+1/2, y+1/2, z'
 '-x+1/2, y+1/2, -z'
 
_cell_length_a    15.6732
_cell_length_b     7.4208
_cell_length_c    11.0544
_cell_angle_alpha  90.000
_cell_angle_beta  103.169
_cell_angle_gamma  90.000
 
_shelx_F_squared_multiplier     1.000
 
loop_
 _refln_index_h
 _refln_index_k
 _refln_index_l
 _refln_F_squared_calc
 _refln_F_squared_meas
 _refln_F_squared_sigma
 _refln_observed_status
   4   0   0       33.82       34.97      1.43 o
   6   0   0     7900.14     8077.57     78.61 o
   8   0   0      670.89      775.52      9.11 o
  10   0   0      200.19      176.42      2.39 o
  12   0   0     1672.09     1668.48     22.96 o
  14   0   0      439.93      378.01      4.62 o
  16   0   0        1.48        0.60      2.31 o
  18   0   0       64.79       77.76      3.15 o
   1   1   0     5759.10     5331.25     66.22 o
   3   1   0     1244.50     1203.12      9.09 o
   5   1   0     2548.84     2445.17     10.22 o
   7   1   0      899.43      922.77      7.08 o
   9   1   0      825.52      793.12      5.37 o
  11   1   0       32.05       37.24      0.97 o
  13   1   0       87.06       85.57      1.83 o
  15   1   0      180.77      183.86      2.39 o
  17   1   0       40.29       42.34      1.86 o
   0   2   0    66737.63    61104.19    460.50 o
   2   2   0    15204.01    14763.85     64.42 o
   4   2   0     2042.85     1971.76     10.88 o
   6   2   0     1673.27     1710.11      5.46 o
   8   2   0     1121.34     1160.00      5.68 o
  10   2   0      251.46      261.78      2.31 o
  12   2   0     1145.60     1121.27      8.20 o
  14   2   0      401.15      373.56      3.92 o
  16   2   0       22.58       26.99      1.72 o
  18   2   0       63.66       70.77      2.12 o
   1   3   0     2877.86     2882.81      6.42 o
   3   3   0     1253.15     1207.30      4.05 o
   5   3   0      194.83      194.77      2.87 o
   7   3   0      649.78      671.05      3.72 o
   9   3   0      575.77      582.35      3.80 o
  11   3   0      204.80      198.96      2.57 o
  13   3   0       37.78       37.82      1.66 o
  15   3   0       27.48       29.36      1.68 o
  17   3   0       44.98       43.51      2.18 o
   0   4   0     9760.70    10216.37     40.73 o
   2   4   0     4485.70     4795.67     25.98 o
   4   4   0      421.84      394.72      3.70 o
   6   4   0      154.78      136.20      1.23 o
   8   4   0     1259.54     1298.76     10.54 o
  10   4   0      190.09      177.56      1.95 o
  12   4   0      524.96      554.17      7.52 o
  14   4   0      211.46      212.28      3.14 o
  16   4   0        9.19        9.53      1.86 o
   1   5   0      513.63      538.40      3.06 o
   3   5   0      319.52      339.52      2.76 o
   5   5   0      260.72      248.96      3.15 o
   7   5   0      163.25      153.44      1.95 o
   9   5   0      177.36      183.73      2.12 o
  11   5   0      311.50      313.78      4.97 o
  13   5   0        5.98        6.90      1.74 o
  15   5   0       20.75       22.08      1.99 o
   0   6   0     2438.66     2493.28     16.89 o
   2   6   0      437.91      498.79      3.22 o
   4   6   0      198.05      204.37      2.39 o
   6   6   0      118.25      120.29      1.84 o
   8   6   0      348.78      357.88      4.11 o
  10   6   0      285.85      308.67      5.18 o
  12   6   0      139.11      144.37      2.83 o
  14   6   0       39.68       34.33      2.32 o
   1   7   0      105.78      102.13      1.76 o
   3   7   0       54.97       53.27      1.57 o
   5   7   0       92.95       93.53      2.72 o
   7   7   0      173.81      169.43      3.10 o
   9   7   0        3.49        4.21      1.35 o
  11   7   0       30.93       30.35      2.03 o
   0   8   0      159.24      151.87      4.60 o
   2   8   0      172.45      180.62      2.53 o
   4   8   0       92.54       89.93      2.43 o
   6   8   0        0.19        0.78      1.63 o
   8   8   0       93.51       98.17      2.55 o
   1   9   0       16.26       15.38      1.73 o
   3   9   0        0.33        2.21      1.57 o
 -18   0   1        5.56        5.72      2.36 o
 -16   0   1       61.64       68.81      2.84 o
 -14   0   1       49.01       43.33      2.53 o
 -12   0   1      150.82      152.03      2.98 o
 -10   0   1      244.55      235.81      3.01 o
  -8   0   1      516.47      546.39      5.44 o
  -6   0   1     4635.93     4537.73     15.78 o
  -4   0   1     4434.96     4350.38     14.67 o
   2   0   1      904.28      857.75      6.76 o
   4   0   1      576.36      559.15      6.76 o
   6   0   1       87.56       75.24      2.94 o
   8   0   1     1870.76     1912.92     22.90 o
  10   0   1      109.53      114.69      2.56 o
  12   0   1        5.03        4.30      1.52 o
  14   0   1       65.89       63.81      2.83 o
  16   0   1       43.71       53.05      2.73 o
  18   0   1       33.40       37.95      2.29 o
 -19   1   1       66.76       63.60      2.82 o
 -17   1   1      103.33      104.65      2.42 o
 -15   1   1       10.40       10.61      1.39 o
 -13   1   1      289.36      303.33      2.59 o
 -11   1   1       59.43       64.08      1.22 o
  -9   1   1      366.04      366.80      2.83 o
  -7   1   1      619.73      730.23      4.78 o
  -5   1   1     2656.72     2518.05     13.96 o
  -3   1   1      276.02      297.92      2.41 o
  -1   1   1     9527.44     8679.38     60.08 o
   1   1   1     5110.40     4765.53     15.94 o
   3   1   1     5417.53     5230.48     23.81 o
   5   1   1     3399.85     3317.21     10.73 o
   7   1   1     1520.60     1681.96      5.64 o
   9   1   1      395.06      340.57      2.51 o
  11   1   1      106.87       97.31      1.26 o
  13   1   1     1421.78     1317.26     13.09 o
  15   1   1      121.69       97.81      2.05 o
  17   1   1      140.98      155.88      2.61 o
 -18   2   1       28.37       28.07      2.23 o
 -16   2   1       78.45       83.84      1.88 o
 -14   2   1      123.99      132.76      2.69 o
 -12   2   1        7.05        5.63      1.12 o
 -10   2   1       77.62       80.32      1.09 o
  -8   2   1      839.90      895.33      7.68 o
  -6   2   1      109.32      103.26      1.05 o
  -4   2   1      319.60      356.24      2.36 o
  -2   2   1     1893.92     1900.72      8.47 o
   0   2   1      202.31      178.77      1.52 o
   2   2   1     1446.38     1455.35      9.74 o
   4   2   1      361.96      362.10      2.95 o
   6   2   1      652.13      634.43      3.29 o
   8   2   1      646.77      635.69      2.94 o
  10   2   1      230.51      235.10      1.98 o
  12   2   1      420.69      409.74      4.16 o
  14   2   1        5.49        5.25      1.47 o
  16   2   1       71.36       73.15      2.02 o
  18   2   1       47.94       48.32      2.01 o
 -17   3   1       87.44       83.16      2.61 o
 -15   3   1       88.16       93.78      3.06 o
 -13   3   1       46.32       54.85      1.46 o
 -11   3   1      387.81      407.07      3.60 o
  -9   3   1      198.55      198.50      1.76 o
  -7   3   1      650.15      645.68      5.05 o
  -5   3   1       87.70       85.16      1.34 o
  -3   3   1     1682.12     1689.03     11.01 o
   1   3   1     1306.05     1472.97      8.04 o
   3   3   1     1986.81     1944.28      9.47 o
   5   3   1     1053.19     1027.38      6.70 o
   7   3   1      273.35      307.80      2.56 o
   9   3   1       31.77       30.53      0.97 o
  11   3   1      100.85       99.62      2.02 o
  13   3   1     1047.08      996.05      6.99 o
  15   3   1       10.97        7.56      1.59 o
  17   3   1      161.19      175.21      3.00 o
 -16   4   1       92.86      106.64      3.37 o
 -14   4   1       58.09       60.93      2.23 o
 -12   4   1       91.28       94.24      1.90 o
 -10   4   1       97.06       95.31      1.72 o
  -8   4   1      377.68      391.71      3.07 o
  -6   4   1      184.87      167.78      1.53 o
  -4   4   1      178.57      173.56      1.79 o
  -2   4   1      791.75      798.74      6.48 o
   0   4   1      228.80      255.45      2.07 o
   2   4   1      909.68      985.29      9.59 o
   4   4   1      305.76      321.60      3.51 o
   6   4   1      141.23      133.69      2.10 o
   8   4   1      679.95      680.58      5.28 o
  10   4   1       46.87       45.78      1.40 o
  12   4   1      270.67      263.71      3.18 o
  14   4   1        7.11        3.99      1.43 o
  16   4   1        9.06        7.57      1.80 o
 -15   5   1      133.69      141.39      3.59 o
 -13   5   1       65.14       65.86      2.68 o
 -11   5   1       51.26       54.46      2.38 o
  -9   5   1       11.96       10.89      1.45 o
  -7   5   1       38.40       34.96      1.40 o
  -5   5   1      436.96      426.56      2.11 o
  -3   5   1      200.58      212.46      1.52 o
  -1   5   1      205.52      242.49      1.39 o
   1   5   1      161.40      185.08      2.06 o
   3   5   1      210.29      189.04      2.33 o
   5   5   1      374.32      402.32      2.61 o
   7   5   1      286.61      288.37      3.05 o
   9   5   1        1.23        2.37      1.30 o
  11   5   1      137.18      142.19      2.56 o
  13   5   1      157.55      156.12      2.93 o
  15   5   1       27.35       28.05      1.99 o
 -14   6   1       21.64       22.20      2.18 o
 -12   6   1       26.81       29.53      1.99 o
 -10   6   1       31.43       32.87      1.69 o
  -8   6   1      101.76       96.32      2.07 o
  -6   6   1      185.85      193.76      2.38 o
  -4   6   1      156.46      146.33      1.88 o
  -2   6   1       47.08       47.68      1.14 o
   0   6   1      336.92      368.27      2.15 o
   2   6   1      150.33      169.15      2.42 o
   4   6   1       81.65       76.00      1.58 o
   6   6   1      151.19      159.10      2.08 o
   8   6   1      296.06      295.48      4.17 o
  10   6   1       47.48       49.94      1.86 o
  12   6   1      114.33      116.12      2.65 o
  14   6   1        1.15        3.01      1.70 o
 -11   7   1        3.69        3.21      1.78 o
  -9   7   1        3.94        5.61      1.48 o
  -7   7   1       17.53       14.82      1.39 o
  -5   7   1      300.11      288.17      3.99 o
  -3   7   1       97.17      103.08      2.08 o
  -1   7   1       16.89       14.68      1.31 o
   1   7   1      128.42      121.84      1.86 o
   3   7   1       61.58       55.59      1.45 o
   5   7   1       71.66       79.11      2.03 o
   7   7   1       17.91       14.24      1.69 o
   9   7   1       38.08       35.61      1.85 o
  11   7   1       73.60       74.66      2.42 o
  -8   8   1       13.54       11.89      1.84 o
  -6   8   1       35.14       37.91      2.19 o
  -4   8   1       72.53       72.65      2.31 o
  -2   8   1       14.91       15.30      1.59 o
   0   8   1       44.26       45.41      1.68 o
   2   8   1        0.62       -0.07      1.34 o
   4   8   1       34.49       33.07      1.99 o
   6   8   1      130.11      135.89      3.37 o
   8   8   1       20.96       18.57      2.04 o
  -3   9   1       63.89       70.30      2.28 o
  -1   9   1       33.57       32.70      1.94 o
   1   9   1       45.62       47.90      2.39 o
   3   9   1       34.18       29.52      2.80 o
 -18   0   2       41.06       41.89      2.89 o
 -16   0   2        7.40        8.13      2.21 o
 -14   0   2      760.28      815.36      6.09 o
 -12   0   2      302.80      265.04      3.61 o
 -10   0   2      586.47      638.80      5.35 o
  -8   0   2     2874.95     2981.32      9.90 o
  -6   0   2     2452.05     2294.95      9.21 o
  -4   0   2      598.06      595.98      7.84 o
  -2   0   2     7246.60     6627.22     48.58 o
   0   0   2      119.06      114.57      1.08 o
   2   0   2     1651.05     1582.37     10.94 o
   4   0   2     4139.43     4228.08     11.87 o
   6   0   2     1295.30     1368.78     11.77 o
   8   0   2      280.45      282.45      4.16 o
  10   0   2        4.17        8.28      1.48 o
  12   0   2      200.80      205.96      4.33 o
  14   0   2      466.89      431.15      5.95 o
  16   0   2       32.25       29.59      2.17 o
  18   0   2       18.13       14.97      2.57 o
 -19   1   2        8.46       10.14      1.94 o
 -17   1   2        9.45       10.21      1.50 o
 -15   1   2       29.14       36.44      1.72 o
 -13   1   2      388.51      418.82      4.01 o
 -11   1   2        7.79        2.73      0.72 o
  -9   1   2       87.74       90.13      1.38 o
  -7   1   2     1574.04     1724.34     13.87 o
  -5   1   2       99.55       90.81      0.69 o
  -3   1   2      830.72      737.24      7.23 o
  -1   1   2     2236.20     2208.44     12.18 o
   1   1   2      344.77      315.40      2.39 o
   3   1   2      245.87      246.05      1.60 o
   5   1   2     1258.98     1405.57      8.45 o
   7   1   2      272.26      286.52      2.47 o
   9   1   2      182.48      181.21      1.46 o
  11   1   2       30.53       33.42      1.20 o
  13   1   2       97.79       96.95      1.76 o
  15   1   2      100.63       89.51      2.01 o
  17   1   2       44.63       46.08      2.19 o
 -18   2   2        4.91        4.79      1.95 o
 -16   2   2       80.78       74.31      2.37 o
 -14   2   2      294.00      341.69      3.36 o
 -12   2   2      972.49      988.31     10.10 o
 -10   2   2       20.58       24.31      0.79 o
  -8   2   2      760.23      821.99      6.34 o
  -6   2   2     1693.35     1766.91     15.55 o
  -4   2   2      547.60      627.47      5.15 o
  -2   2   2     4111.46     4036.51     22.79 o
   0   2   2     3543.47     3377.94     20.77 o
   2   2   2     1284.10     1203.87      4.68 o
   4   2   2     1134.37     1144.44      7.30 o
   6   2   2     2931.68     2989.79     13.69 o
   8   2   2       45.31       42.37      0.77 o
  10   2   2      123.54      114.68      1.57 o
  12   2   2      454.53      428.20      3.04 o
  14   2   2      293.55      292.62      2.93 o
  16   2   2        7.86        8.92      1.64 o
 -17   3   2       69.63       74.13      2.59 o
 -15   3   2      248.11      267.23      5.73 o
 -13   3   2       77.27       79.60      2.35 o
 -11   3   2      212.94      218.18      2.31 o
  -9   3   2      630.75      708.19      8.35 o
  -7   3   2      450.92      453.14      3.35 o
  -5   3   2      132.25      132.35      1.31 o
  -3   3   2       13.79       16.39      0.83 o
  -1   3   2      495.66      533.36      4.36 o
   1   3   2      316.92      312.36      3.16 o
   3   3   2      165.56      179.25      2.01 o
   5   3   2      135.74      134.33      1.20 o
   7   3   2      582.27      591.62      6.88 o
   9   3   2      269.87      257.39      1.84 o
  11   3   2      137.07      134.11      2.00 o
  13   3   2      154.71      149.93      2.49 o
  15   3   2       27.45       27.99      1.70 o
  17   3   2        5.71        8.66      1.95 o
 -16   4   2      181.00      185.70      3.84 o
 -14   4   2      202.49      215.77      3.98 o
 -12   4   2      587.14      624.27      6.44 o
 -10   4   2        0.63        1.66      1.29 o
  -8   4   2      312.91      315.92      4.49 o
  -6   4   2      244.02      271.97      2.28 o
  -4   4   2      496.72      511.24      4.11 o
  -2   4   2     2130.43     2171.73      9.56 o
   0   4   2     1855.88     1779.20      9.95 o
   2   4   2      481.36      477.29      3.97 o
   4   4   2      860.54      818.23      6.50 o
   6   4   2     1141.78     1167.27      9.61 o
   8   4   2       71.01       68.68      1.43 o
  10   4   2      214.89      199.48      2.47 o
  12   4   2      202.04      193.65      2.62 o
  14   4   2       38.10       37.58      1.76 o
  16   4   2      206.97      222.53      3.29 o
 -15   5   2      111.76      123.70      3.52 o
 -13   5   2      184.10      185.54      5.54 o
 -11   5   2       27.89       30.29      1.62 o
  -9   5   2      333.97      350.56      4.85 o
  -7   5   2      385.03      393.76      5.05 o
  -5   5   2       42.97       48.74      1.07 o
  -3   5   2       17.79       17.02      0.83 o
  -1   5   2      180.30      190.51      1.34 o
   1   5   2        4.42        5.12      0.71 o
   3   5   2      126.60      110.36      1.56 o
   5   5   2       87.26       90.75      1.44 o
   7   5   2        4.72        3.99      1.23 o
   9   5   2       92.14       88.40      1.90 o
  11   5   2      124.26      111.55      2.39 o
  13   5   2       63.14       64.63      2.08 o
  15   5   2       44.25       40.83      1.84 o
 -14   6   2      277.64      295.93      4.37 o
 -12   6   2       80.28       86.23      2.65 o
 -10   6   2       26.97       25.45      1.60 o
  -8   6   2      200.00      195.38      3.08 o
  -6   6   2      123.82      115.25      2.04 o
  -4   6   2      421.05      436.50      2.73 o
  -2   6   2      934.55      929.88      8.63 o
   0   6   2      598.48      597.45      7.55 o
   2   6   2      434.59      441.51      4.77 o
   4   6   2      793.41      771.19      7.41 o
   6   6   2      156.76      157.12      2.47 o
   8   6   2      110.00      114.10      1.93 o
  10   6   2      108.81      112.96      2.27 o
  12   6   2       11.24        8.38      1.62 o
 -11   7   2       41.81       46.86      2.27 o
  -9   7   2      148.83      157.97      2.56 o
  -7   7   2      103.19      102.04      2.23 o
  -5   7   2        2.87        3.83      1.44 o
  -3   7   2       14.81       13.23      1.44 o
  -1   7   2       10.76       10.05      1.26 o
   1   7   2       17.53       16.86      1.44 o
   3   7   2      100.80       91.22      2.00 o
   5   7   2       19.34       16.38      1.51 o
   7   7   2        0.34        0.83      1.41 o
   9   7   2      101.20      105.10      3.44 o
  11   7   2       11.92       11.41      1.78 o
  -8   8   2       12.76       13.64      1.85 o
  -6   8   2       39.99       40.46      1.97 o
  -4   8   2      269.82      276.51      4.67 o
  -2   8   2      375.99      366.97      6.46 o
   0   8   2      394.89      394.95      4.26 o
   2   8   2      130.55      118.68      2.59 o
   4   8   2      170.97      163.48      3.56 o
   6   8   2      147.09      153.97      3.53 o
   8   8   2       27.68       27.29      2.03 o
  -3   9   2       22.78       18.89      1.85 o
  -1   9   2        0.59        0.39      1.84 o
   1   9   2       25.83       22.45      2.38 o
   3   9   2       61.93       56.01      2.45 o
 -18   0   3      151.46      157.11      5.17 o
 -16   0   3       10.10       11.42      2.39 o
 -14   0   3      168.86      152.43      5.90 o
 -12   0   3      525.61      543.81      7.40 o
 -10   0   3      481.23      504.19      4.49 o
  -8   0   3      448.51      514.31     18.62 o
  -6   0   3      958.96      863.65      8.74 o
  -4   0   3     3867.48     3573.16     21.84 o
  -2   0   3        3.48        1.93      0.41 o
   0   0   3      551.55      522.19      3.18 o
   2   0   3      145.20      132.85      2.66 o
   4   0   3     2094.07     2215.09     20.81 o
   6   0   3      263.89      306.09      3.00 o
   8   0   3       36.23       42.12      1.29 o
  10   0   3     1226.98     1282.42     12.37 o
  12   0   3       29.12       18.15      1.76 o
  14   0   3        0.00       -0.59      2.28 o
  16   0   3       36.96       34.83      2.60 o
 -19   1   3       33.86       31.43      2.41 o
 -17   1   3        4.41        2.51      1.65 o
 -15   1   3      300.99      296.78      2.92 o
 -13   1   3      581.28      560.04      4.53 o
 -11   1   3        3.91        7.12      0.83 o
  -9   1   3      120.34      126.72      2.92 o
  -7   1   3      242.86      243.57      3.81 o
  -5   1   3      208.86      212.51      2.23 o
  -3   1   3       72.25       74.75      1.14 o
  -1   1   3     1074.20      919.72      6.90 o
   1   1   3     1088.90     1109.48      7.13 o
   3   1   3      258.04      284.19      1.55 o
   5   1   3      418.21      435.11      2.61 o
   7   1   3      276.90      327.79      2.23 o
   9   1   3      293.59      297.14      3.05 o
  11   1   3      360.03      324.61      2.56 o
  13   1   3      110.11      107.54      1.94 o
  15   1   3      205.48      197.26      2.99 o
  17   1   3      109.86      130.21      3.01 o
 -18   2   3       21.87       24.28      2.22 o
 -16   2   3       51.01       49.55      2.20 o
 -14   2   3      275.06      260.67      4.48 o
 -12   2   3      327.00      326.36      4.97 o
 -10   2   3      357.39      396.34      4.51 o
  -8   2   3      994.67     1023.39     10.11 o
  -6   2   3        9.96       13.57      0.53 o
  -4   2   3      643.02      676.66      6.44 o
  -2   2   3      854.88      833.23      5.54 o
   0   2   3      687.42      720.58      6.82 o
   2   2   3      470.25      501.02      4.22 o
   4   2   3       99.12      118.72      1.61 o
   6   2   3     1387.61     1503.32      5.85 o
   8   2   3      291.15      294.81      2.93 o
  10   2   3      445.59      449.50      4.19 o
  12   2   3      251.31      239.47      2.54 o
  14   2   3       76.82       82.49      1.96 o
  16   2   3       80.84       90.76      2.57 o
 -17   3   3       46.49       43.70      2.66 o
 -15   3   3      212.43      212.50      3.01 o
 -13   3   3      390.38      381.86      5.66 o
 -11   3   3       24.15       25.52      1.06 o
  -9   3   3       49.61       44.69      0.83 o
  -7   3   3      293.06      280.08      1.38 o
  -5   3   3       79.90      104.45      1.54 o
  -3   3   3      705.43      656.97      4.40 o
  -1   3   3      791.25      789.22      5.45 o
   1   3   3      154.42      161.26      1.72 o
   3   3   3      701.24      735.28      4.27 o
   5   3   3     1699.19     1806.13      8.24 o
   7   3   3       18.85       14.82      0.75 o
   9   3   3        1.20        2.57      1.06 o
  11   3   3      264.28      258.14      2.55 o
  13   3   3       95.02       88.59      2.00 o
  15   3   3      161.35      157.87      2.71 o
 -16   4   3       15.44       16.44      2.35 o
 -14   4   3       47.38       42.35      2.32 o
 -12   4   3      343.90      319.87      4.55 o
 -10   4   3      147.62      153.01      2.28 o
  -8   4   3      575.11      594.38      4.78 o
  -6   4   3        1.88        1.62      0.55 o
  -4   4   3      240.84      259.22      2.50 o
  -2   4   3      158.37      169.05      1.86 o
   0   4   3      269.33      263.18      2.14 o
   2   4   3      197.65      210.59      2.20 o
   4   4   3      244.65      242.85      2.76 o
   6   4   3      622.20      665.89      5.76 o
   8   4   3       39.07       34.70      1.41 o
  10   4   3       32.52       27.43      1.40 o
  12   4   3        4.13        2.42      1.40 o
  14   4   3        9.79        9.74      1.47 o
 -15   5   3        3.60        3.83      2.18 o
 -13   5   3      296.27      304.67      4.20 o
 -11   5   3       78.99       80.76      2.32 o
  -9   5   3       83.44       80.16      1.84 o
  -7   5   3       95.64       93.02      1.57 o
  -5   5   3      204.22      193.43      1.97 o
  -3   5   3       81.47       96.34      1.38 o
  -1   5   3       41.85       46.52      1.12 o
   1   5   3      445.99      462.64      3.83 o
   3   5   3       41.32       37.10      1.34 o
   5   5   3      443.05      443.08      6.38 o
   7   5   3       44.68       43.84      1.37 o
   9   5   3      139.36      131.07      2.41 o
  11   5   3       45.13       43.14      1.85 o
  13   5   3       71.76       73.97      2.09 o
 -14   6   3       43.04       42.56      2.59 o
 -12   6   3      138.82      135.84      2.91 o
 -10   6   3      115.60      116.63      2.51 o
  -8   6   3      107.50      103.07      2.05 o
  -6   6   3       46.18       47.79      1.52 o
  -4   6   3      227.95      241.45      2.58 o
  -2   6   3       67.25       56.88      1.22 o
   0   6   3       56.37       60.49      1.73 o
   2   6   3       81.08       77.66      1.75 o
   4   6   3      255.39      270.46      3.96 o
   6   6   3       56.34       51.04      1.66 o
   8   6   3       37.09       34.82      1.90 o
  10   6   3       29.97       28.19      1.81 o
  12   6   3        4.70        2.72      1.73 o
 -11   7   3       85.11       90.71      2.48 o
  -9   7   3       31.85       31.91      1.85 o
  -7   7   3       46.61       51.56      1.73 o
  -5   7   3      181.45      171.73      3.63 o
  -3   7   3      112.62      117.95      2.03 o
  -1   7   3       23.09       23.13      1.45 o
   1   7   3      188.49      176.01      3.04 o
   3   7   3      117.67      123.25      3.08 o
   5   7   3      137.27      136.61      3.54 o
   7   7   3       27.36       22.61      1.87 o
   9   7   3       40.26       42.77      2.11 o
  -8   8   3       20.27       21.08      2.39 o
  -6   8   3        9.82        7.72      1.72 o
  -4   8   3        0.94        0.81      1.67 o
  -2   8   3       14.83        8.07      1.74 o
   0   8   3       32.97       33.41      2.24 o
   2   8   3       47.46       37.12      2.04 o
   4   8   3       66.01       65.50      2.48 o
   6   8   3       44.13       40.49      2.83 o
  -3   9   3       47.35       48.47      2.19 o
  -1   9   3       50.47       46.31      2.61 o
   1   9   3        3.98        4.71      1.76 o
 -18   0   4       19.25       22.69      3.48 o
 -16   0   4       69.02       72.45      4.12 o
 -14   0   4      261.70      255.99      5.20 o
 -12   0   4        0.04       -1.34      2.05 o
 -10   0   4     2722.87     2607.87     16.67 o
  -8   0   4      523.62      571.99      7.70 o
  -6   0   4     1106.87     1030.11     11.10 o
  -4   0   4     7613.52     7371.91     66.82 o
  -2   0   4      304.39      237.43      2.85 o
   0   0   4      223.69      245.10      1.97 o
   4   0   4     1796.36     1950.33     15.14 o
   6   0   4       30.55       40.91      1.22 o
   8   0   4       32.70       26.01      1.08 o
  10   0   4      333.81      317.84      3.09 o
  12   0   4      187.18      175.94      3.20 o
  14   0   4       56.68       54.63      3.33 o
  16   0   4        0.67       -2.46      2.46 o
 -19   1   4       83.25       76.87      3.14 o
 -17   1   4       15.81       16.90      1.98 o
 -15   1   4      494.40      479.82      5.17 o
 -13   1   4     2079.91     1889.62     14.27 o
 -11   1   4      873.40      848.76     10.88 o
  -9   1   4      940.98      946.90      9.13 o
  -7   1   4      680.37      796.96      4.99 o
  -5   1   4     1923.03     2008.76     21.53 o
  -3   1   4      876.75      835.66      4.28 o
  -1   1   4     1705.90     1653.50     11.28 o
   1   1   4      133.71      118.31      1.88 o
   3   1   4     1004.31     1107.82      9.23 o
   5   1   4      387.51      395.73      2.57 o
   7   1   4      101.36      101.27      1.37 o
   9   1   4      369.08      380.70      3.11 o
  11   1   4       60.23       59.81      1.48 o
  13   1   4       41.07       36.89      1.58 o
  15   1   4        5.17        2.92      1.74 o
 -18   2   4       27.28       38.02      2.31 o
 -16   2   4       30.31       34.37      1.77 o
 -14   2   4      397.94      384.59      5.34 o
 -12   2   4      167.46      151.26      3.20 o
 -10   2   4      621.78      668.02      8.10 o
  -8   2   4     1811.59     1805.51     20.46 o
  -6   2   4       96.60      108.23      1.14 o
  -4   2   4     1156.39     1173.33      9.78 o
  -2   2   4      821.25      790.95      6.41 o
   0   2   4      563.90      543.43      3.24 o
   2   2   4      844.19      890.76      4.60 o
   4   2   4      348.13      357.67      2.03 o
   6   2   4      446.36      446.89      3.31 o
   8   2   4       80.71       76.87      1.62 o
  10   2   4      419.89      421.59      4.02 o
  12   2   4       90.67       80.51      1.98 o
  14   2   4       94.80       91.44      2.09 o
  16   2   4       32.93       38.96      2.07 o
 -17   3   4       18.68       16.31      2.42 o
 -15   3   4      125.44      107.77      3.38 o
 -13   3   4     1755.90     1702.19     16.29 o
 -11   3   4      132.92      118.73      2.00 o
  -9   3   4       42.18       45.73      1.02 o
  -7   3   4     1901.90     1950.61     12.86 o
  -5   3   4       97.14      121.87      1.00 o
  -3   3   4      965.48      976.02      5.54 o
  -1   3   4      101.61       96.78      1.05 o
   1   3   4      335.64      367.94      3.45 o
   3   3   4      187.42      195.45      2.01 o
   5   3   4      204.45      232.05      2.48 o
   7   3   4       13.40       18.30      0.83 o
   9   3   4       89.73       87.98      1.58 o
  11   3   4       32.83       34.68      1.47 o
  13   3   4        0.68        0.01      1.55 o
  15   3   4        1.75        1.61      1.55 o
 -16   4   4        0.39        0.12      2.10 o
 -14   4   4      203.38      208.93      4.42 o
 -12   4   4      232.33      230.96      3.92 o
 -10   4   4      128.55      125.54      2.33 o
  -8   4   4      669.38      694.96      5.01 o
  -6   4   4      245.34      243.96      3.19 o
  -4   4   4       34.06       29.08      0.94 o
  -2   4   4      385.28      344.01      3.40 o
   0   4   4      124.04      126.64      1.89 o
   2   4   4      266.01      262.30      2.25 o
   4   4   4       78.85       70.65      1.44 o
   6   4   4        6.22        7.99      1.05 o
   8   4   4       70.90       70.83      1.63 o
  10   4   4       90.44       89.78      1.76 o
  12   4   4       74.71       72.48      2.00 o
  14   4   4      117.02      122.36      2.43 o
 -15   5   4       99.29       95.25      2.89 o
 -13   5   4      429.33      425.63      5.02 o
 -11   5   4      263.51      256.87      7.47 o
  -9   5   4      132.49      140.94      2.59 o
  -7   5   4      208.21      225.27      2.42 o
  -5   5   4      319.67      340.91      3.95 o
  -3   5   4       65.52       69.61      1.31 o
  -1   5   4       78.58       76.27      1.54 o
   1   5   4      215.40      216.71      3.00 o
   3   5   4       41.27       38.86      1.34 o
   5   5   4       35.01       36.80      1.48 o
   7   5   4       22.65       20.69      1.47 o
   9   5   4       71.30       69.28      1.87 o
  11   5   4        1.11        1.60      1.47 o
  13   5   4        6.70        7.81      1.70 o
 -14   6   4       10.93        7.44      2.13 o
 -12   6   4      205.51      214.49      3.71 o
 -10   6   4      112.98      111.05      2.54 o
  -8   6   4       41.03       39.87      1.68 o
  -6   6   4      425.07      420.65      5.21 o
  -4   6   4       53.55       53.08      1.43 o
  -2   6   4        3.86        4.42      1.22 o
   0   6   4       12.78       11.71      1.52 o
   2   6   4       45.50       45.63      1.81 o
   4   6   4       58.35       58.12      2.43 o
   6   6   4       34.17       36.36      1.67 o
   8   6   4       51.08       52.05      1.94 o
  10   6   4       36.52       37.93      2.09 o
  12   6   4       18.59       24.54      2.06 o
 -11   7   4      146.88      143.05      2.74 o
  -9   7   4       48.29       47.41      2.06 o
  -7   7   4       13.84       13.81      1.51 o
  -5   7   4      178.00      180.12      3.82 o
  -3   7   4        9.38       11.45      1.54 o
  -1   7   4        5.60        4.93      1.63 o
   1   7   4       12.29       13.28      1.50 o
   3   7   4        4.30        2.19      1.44 o
   5   7   4       25.42       24.15      1.68 o
   7   7   4       51.27       50.54      2.03 o
   9   7   4       16.20       13.73      1.78 o
  -8   8   4       23.41       24.19      1.97 o
  -6   8   4       64.61       53.54      2.71 o
  -4   8   4       20.60       24.93      1.96 o
  -2   8   4        3.40        3.16      1.75 o
   0   8   4       10.62        4.31      1.86 o
   2   8   4       11.94       12.67      2.01 o
   4   8   4       14.72       14.28      1.93 o
   6   8   4       82.78       85.56      3.15 o
 -18   0   5       15.14       14.19      3.34 o
 -16   0   5       94.55       84.68      4.24 o
 -14   0   5        1.66       -1.26      3.26 o
 -12   0   5      908.87      802.55      8.41 o
 -10   0   5      752.25      781.99     15.80 o
  -8   0   5       16.44       13.53      0.76 o
  -6   0   5      365.92      336.31      3.38 o
  -4   0   5      328.64      286.85      4.19 o
  -2   0   5      513.20      573.60      5.37 o
   0   0   5     6632.17     7005.22     32.74 o
   2   0   5     1734.43     1830.40      9.95 o
   4   0   5       82.42       77.64      1.35 o
   6   0   5     1560.74     1580.45     11.25 o
   8   0   5      927.58      925.68     11.15 o
  10   0   5      563.31      518.76      4.85 o
  12   0   5       32.55       23.11      2.14 o
  14   0   5        1.39        0.82      2.31 o
  16   0   5       29.06       31.08      3.20 o
 -19   1   5       10.03       17.34      2.10 o
 -17   1   5        5.43        3.48      1.87 o
 -15   1   5       70.12       67.42      2.49 o
 -13   1   5        0.03       -1.19      1.86 o
 -11   1   5      728.90      749.29      9.63 o
  -9   1   5      271.96      238.75      4.97 o
  -7   1   5       27.70       28.81      0.75 o
  -5   1   5     2377.17     2422.82     16.47 o
  -3   1   5      857.36      911.75      9.74 o
  -1   1   5     2203.25     2467.70      7.71 o
   1   1   5     1014.76     1012.64      5.23 o
   3   1   5      119.87      128.01      1.56 o
   5   1   5     1128.81     1094.59      6.00 o
   7   1   5       26.74       31.26      1.00 o
   9   1   5      267.81      265.49      2.62 o
  11   1   5      265.68      283.50      3.15 o
  13   1   5       22.01       18.47      1.59 o
  15   1   5       17.07       13.30      1.99 o
 -18   2   5       14.15       15.11      2.34 o
 -16   2   5       53.10       50.14      1.91 o
 -14   2   5      145.39      131.98      2.40 o
 -12   2   5      201.39      179.86      3.86 o
 -10   2   5       37.12       40.52      1.29 o
  -8   2   5      377.02      382.14      3.94 o
  -6   2   5      258.21      247.34      2.24 o
  -4   2   5      804.96      779.47      6.44 o
  -2   2   5      169.15      192.70      1.54 o
   0   2   5     3113.76     3300.66     13.27 o
   2   2   5     2272.08     2373.56      9.70 o
   4   2   5       82.74       81.40      1.14 o
   6   2   5      647.81      642.40      4.71 o
   8   2   5      998.05      971.79      7.74 o
  10   2   5      211.48      196.22      2.40 o
  12   2   5       73.29       59.66      2.00 o
  14   2   5       34.52       31.73      1.86 o
 -17   3   5       93.62       88.17      4.47 o
 -15   3   5        0.03       -0.98      1.92 o
 -13   3   5      168.21      165.66      2.97 o
 -11   3   5       53.47       48.76      1.52 o
  -9   3   5       92.87       84.03      1.71 o
  -7   3   5      183.38      174.58      2.81 o
  -5   3   5      305.82      312.51      3.51 o
  -3   3   5      404.25      364.59      1.43 o
  -1   3   5      641.37      645.01      3.07 o
   1   3   5      505.69      506.82      3.98 o
   3   3   5      116.82      125.15      1.50 o
   5   3   5      120.42      126.77      1.68 o
   7   3   5      166.19      183.02      2.48 o
   9   3   5      168.07      162.49      2.53 o
  11   3   5       60.00       65.02      1.81 o
  13   3   5        2.29        1.98      1.55 o
  15   3   5        7.72        4.86      1.56 o
 -16   4   5      121.03      121.94      3.19 o
 -14   4   5       68.39       63.76      2.66 o
 -12   4   5       86.99       77.25      3.04 o
 -10   4   5       16.45       17.61      1.65 o
  -8   4   5      242.69      228.66      2.09 o
  -6   4   5        9.10        7.26      1.09 o
  -4   4   5       23.99       22.92      0.88 o
  -2   4   5      450.96      477.57      3.51 o
   0   4   5     1288.45     1289.66     10.74 o
   2   4   5      616.77      680.86      7.83 o
   4   4   5      356.13      370.73      3.75 o
   6   4   5      314.80      307.90      3.70 o
   8   4   5      468.33      448.86      3.01 o
  10   4   5       79.54       78.19      1.90 o
  12   4   5       29.65       26.21      1.63 o
  14   4   5       21.59       21.49      1.81 o
 -15   5   5       97.22      100.44      4.38 o
 -13   5   5        7.16        5.36      2.00 o
 -11   5   5       23.90       22.83      2.34 o
  -9   5   5       60.29       57.01      1.90 o
  -7   5   5       84.84       75.53      1.54 o
  -5   5   5       13.99       16.36      1.18 o
  -3   5   5       93.07       84.52      1.41 o
  -1   5   5      387.52      371.22      5.56 o
   1   5   5       90.67       91.24      1.89 o
   3   5   5        5.09        2.93      1.36 o
   5   5   5       55.00       58.14      1.87 o
   7   5   5       42.53       42.94      1.65 o
   9   5   5        8.77        7.71      1.50 o
  11   5   5       14.09       12.97      1.72 o
 -14   6   5       40.08       45.23      2.58 o
 -12   6   5       94.79       95.92      2.73 o
 -10   6   5       48.00       50.34      2.09 o
  -8   6   5       70.11       72.54      2.13 o
  -6   6   5       18.63       19.59      1.42 o
  -4   6   5       16.28       16.81      1.32 o
  -2   6   5      197.99      199.74      2.83 o
   0   6   5      429.02      440.54      7.60 o
   2   6   5      173.83      187.09      4.20 o
   4   6   5      172.70      182.70      3.55 o
   6   6   5      180.14      178.85      3.68 o
   8   6   5      114.94      111.81      3.70 o
  10   6   5       36.57       37.63      1.92 o
 -11   7   5        8.68        8.09      1.74 o
  -9   7   5       83.77       84.25      2.18 o
  -7   7   5       32.05       29.51      1.94 o
  -5   7   5       24.93       23.79      2.01 o
  -3   7   5        1.73        1.03      1.64 o
  -1   7   5       35.46       36.39      1.93 o
   1   7   5       20.65       17.11      1.73 o
   3   7   5       39.70       39.56      1.89 o
   5   7   5       12.61       15.30      1.64 o
   7   7   5       29.90       26.68      1.75 o
  -8   8   5      107.61      112.04      2.86 o
  -6   8   5       12.45       13.34      2.02 o
  -4   8   5       21.47       17.85      1.93 o
  -2   8   5       35.47       38.39      2.08 o
   0   8   5       36.31       33.00      2.18 o
   2   8   5       64.74       69.13      2.77 o
   4   8   5       64.86       63.18      2.56 o
 -18   0   6      142.50      163.85      5.47 o
 -16   0   6       64.10       58.09      4.90 o
 -14   0   6      138.19      132.40      5.16 o
 -12   0   6      442.93      426.88      7.61 o
 -10   0   6      248.49      220.15      5.55 o
  -8   0   6       58.62       57.83      1.71 o
  -6   0   6      366.67      328.70      2.35 o
  -4   0   6      630.77      698.84      7.30 o
  -2   0   6      901.07      935.06      7.34 o
   0   0   6       92.22       98.39      2.36 o
   2   0   6      475.95      543.98      5.36 o
   4   0   6     1073.62     1106.17      9.77 o
   6   0   6       94.05       83.00      2.24 o
   8   0   6      244.48      216.92      4.32 o
  10   0   6      599.73      558.97      4.85 o
  12   0   6        2.26        4.51      1.95 o
  14   0   6       19.87       21.02      2.53 o
 -17   1   6      151.55      156.23      3.23 o
 -15   1   6      153.24      143.65      3.46 o
 -13   1   6       78.60       69.39      2.33 o
 -11   1   6      147.87      147.20      3.10 o
  -9   1   6      123.26      147.02      2.52 o
  -7   1   6     1101.72     1111.32      8.77 o
  -5   1   6      460.04      431.55      2.61 o
  -3   1   6      160.93      173.01      1.61 o
  -1   1   6      661.62      720.08      3.26 o
   1   1   6       66.42       76.97      0.96 o
   3   1   6      439.34      426.07      3.08 o
   5   1   6      952.79     1014.81      5.52 o
   7   1   6     1138.79     1169.63      6.61 o
   9   1   6      203.28      189.07      2.09 o
  11   1   6      140.80      143.15      2.16 o
  13   1   6       75.51       95.11      2.26 o
  15   1   6      119.96      124.06      2.90 o
 -18   2   6       48.91       53.12      3.03 o
 -16   2   6       10.47        9.76      1.78 o
 -14   2   6       12.84       12.83      1.61 o
 -12   2   6      151.49      153.36      2.30 o
 -10   2   6      138.27      139.27      2.58 o
  -8   2   6        7.69       10.56      0.92 o
  -6   2   6       83.52       72.18      1.29 o
  -4   2   6        9.32       11.41      0.39 o
  -2   2   6       38.65       43.42      0.86 o
   0   2   6       11.79       11.87      0.88 o
   2   2   6      844.48      885.93      4.39 o
   4   2   6      189.86      197.14      1.81 o
   6   2   6      153.21      157.65      1.70 o
   8   2   6      271.28      239.82      2.19 o
  10   2   6      392.88      376.14      5.24 o
  12   2   6       11.74        9.19      1.52 o
  14   2   6       60.83       58.11      2.03 o
 -17   3   6       43.52       41.76      2.65 o
 -15   3   6      126.91      129.70      3.14 o
 -13   3   6      265.02      256.57      3.54 o
 -11   3   6       45.73       44.12      1.86 o
  -9   3   6      116.97      129.70      2.06 o
  -7   3   6      236.66      245.04      3.03 o
  -5   3   6        3.27        2.87      0.83 o
  -3   3   6      634.70      619.59      3.62 o
  -1   3   6       16.53       20.42      1.00 o
   1   3   6      502.73      547.73      4.23 o
   3   3   6      781.29      779.07      4.38 o
   5   3   6      487.96      500.87      3.15 o
   7   3   6      811.13      785.70      3.87 o
   9   3   6       42.90       40.58      1.62 o
  11   3   6       65.50       73.73      1.97 o
  13   3   6       31.47       37.51      1.94 o
 -16   4   6       11.25        8.47      1.94 o
 -14   4   6       11.00        9.99      2.18 o
 -12   4   6       10.79        8.89      2.00 o
 -10   4   6       18.26       18.75      1.56 o
  -8   4   6       34.37       29.71      1.38 o
  -6   4   6      230.23      232.32      2.19 o
  -4   4   6      127.17      122.88      1.75 o
  -2   4   6       17.02       20.66      1.05 o
   0   4   6       15.46       16.43      1.13 o
   2   4   6      302.16      296.77      3.44 o
   4   4   6       18.86       15.90      1.25 o
   6   4   6      235.36      227.20      3.70 o
   8   4   6       51.10       47.27      1.84 o
  10   4   6       86.78       88.58      2.29 o
  12   4   6       58.22       62.11      2.11 o
 -15   5   6      152.25      159.52      3.83 o
 -13   5   6      113.65      112.22      2.87 o
 -11   5   6       72.84       70.51      2.27 o
  -9   5   6       36.33       34.82      1.72 o
  -7   5   6      210.31      216.75      3.78 o
  -5   5   6        4.88        5.65      1.26 o
  -3   5   6      294.30      286.01      2.60 o
  -1   5   6       92.52       94.07      1.72 o
   1   5   6      207.65      211.49      2.42 o
   3   5   6      281.33      289.75      3.65 o
   5   5   6      592.61      621.17      5.75 o
   7   5   6      299.27      280.04      5.55 o
   9   5   6        7.13        6.59      1.68 o
  11   5   6       60.42       64.42      2.37 o
 -12   6   6        8.46        7.90      1.94 o
 -10   6   6       36.20       36.36      2.00 o
  -8   6   6       38.23       36.05      1.88 o
  -6   6   6      142.04      147.12      2.07 o
  -4   6   6       35.90       32.22      1.52 o
  -2   6   6        6.41        4.54      1.75 o
   0   6   6       78.48       83.84      2.43 o
   2   6   6       10.97        8.14      1.44 o
   4   6   6        5.59        6.71      1.50 o
   6   6   6       54.58       53.96      1.95 o
   8   6   6        1.20        0.55      1.68 o
  10   6   6        9.46       11.94      1.89 o
 -11   7   6       26.97       28.57      1.98 o
  -9   7   6       45.81       43.82      2.01 o
  -7   7   6       83.48       84.80      2.57 o
  -5   7   6       19.52       15.68      1.95 o
  -3   7   6       35.20       31.18      1.91 o
  -1   7   6       26.49       29.98      2.00 o
   1   7   6       71.88       68.28      2.48 o
   3   7   6      184.26      190.83      3.49 o
   5   7   6      242.32      252.96      3.99 o
   7   7   6       37.11       36.65      2.03 o
  -6   8   6       22.38       21.58      2.03 o
  -4   8   6       60.22       60.28      2.28 o
  -2   8   6        1.19        1.08      1.59 o
   0   8   6       10.55       12.51      1.94 o
   2   8   6        4.35        5.80      1.92 o
 -18   0   7       22.73       16.87      4.00 o
 -16   0   7       14.78       13.58      3.55 o
 -14   0   7      591.51      552.70      9.72 o
 -12   0   7      283.70      279.06      7.47 o
 -10   0   7      843.58      763.53     12.11 o
  -8   0   7     2543.58     2440.86     16.57 o
  -6   0   7      614.00      564.67      5.08 o
  -4   0   7      198.28      185.37      5.34 o
  -2   0   7      901.43     1021.95     13.61 o
   0   0   7     1147.77     1190.69      6.34 o
   2   0   7      267.59      284.25      3.92 o
   4   0   7      710.17      636.67      5.21 o
   6   0   7     1991.08     1858.26     11.56 o
   8   0   7       92.23       96.60      2.52 o
  10   0   7      136.79      135.55      3.00 o
  12   0   7        0.08       -0.36      1.86 o
  14   0   7       18.45       17.60      2.10 o
 -17   1   7        5.37        4.30      1.68 o
 -15   1   7        3.41        3.41      2.32 o
 -13   1   7        9.00        8.84      1.98 o
 -11   1   7     1081.76     1065.39     21.41 o
  -9   1   7       61.98       59.68      1.68 o
  -7   1   7      120.82      121.41      1.61 o
  -5   1   7      175.74      163.83      1.72 o
  -3   1   7      223.15      251.65      2.42 o
  -1   1   7       42.74       47.78      1.22 o
   1   1   7      637.87      667.89      3.33 o
   3   1   7      120.87      129.14      1.56 o
   5   1   7       56.65       49.55      1.58 o
   7   1   7      209.73      200.10      2.17 o
   9   1   7      302.27      279.97      3.02 o
  11   1   7        6.31        5.28      1.36 o
  13   1   7       25.64       28.60      1.93 o
 -18   2   7       29.02       26.92      2.57 o
 -16   2   7       28.67       30.37      2.23 o
 -14   2   7      295.95      282.01      6.40 o
 -12   2   7      610.41      607.33     10.64 o
 -10   2   7      165.04      144.70      2.90 o
  -8   2   7      899.64      924.06     10.24 o
  -6   2   7     1057.40     1009.77      6.87 o
  -4   2   7      496.36      480.62      2.33 o
  -2   2   7     1224.88     1301.23      7.89 o
   0   2   7      565.05      595.03      2.68 o
   2   2   7      829.41      856.43      4.94 o
   4   2   7      646.89      596.30      3.88 o
   6   2   7     1388.79     1317.56      7.90 o
   8   2   7      323.12      309.95      3.15 o
  10   2   7      164.56      159.02      2.40 o
  12   2   7       25.12       30.03      1.69 o
 -17   3   7       34.08       35.41      2.71 o
 -15   3   7        9.24       10.64      2.00 o
 -13   3   7       27.13       25.58      1.96 o
 -11   3   7      107.03       99.81      1.92 o
  -9   3   7      361.26      340.85      3.12 o
  -7   3   7       55.18       54.42      1.40 o
  -5   3   7      159.69      165.91      1.91 o
  -3   3   7      280.79      287.15      2.65 o
  -1   3   7       10.48       11.92      0.86 o
   1   3   7      480.60      485.18      3.57 o
   3   3   7       62.16       57.19      1.31 o
   5   3   7       17.44       16.50      1.24 o
   7   3   7      274.19      257.90      2.61 o
   9   3   7       31.67       25.24      1.52 o
  11   3   7       12.08       11.81      1.61 o
 -16   4   7       71.16       72.04      2.80 o
 -14   4   7      151.32      149.37      3.12 o
 -12   4   7      459.91      456.97      6.65 o
 -10   4   7       71.61       63.50      1.91 o
  -8   4   7      313.29      350.73      3.99 o
  -6   4   7      775.33      801.20      9.20 o
  -4   4   7      237.92      227.10      2.58 o
  -2   4   7      952.45      959.98      6.55 o
   0   4   7      490.88      494.84      5.84 o
   2   4   7      171.35      174.68      2.64 o
   4   4   7      534.33      498.85      4.83 o
   6   4   7      538.95      551.50      6.33 o
   8   4   7      258.46      261.05      3.94 o
  10   4   7       49.94       54.77      2.08 o
 -15   5   7        8.08        6.71      2.01 o
 -13   5   7        2.39        2.59      1.87 o
 -11   5   7       25.54       21.63      1.72 o
  -9   5   7      127.18      124.43      2.26 o
  -7   5   7      117.40      128.64      2.34 o
  -5   5   7      183.62      189.25      2.67 o
  -3   5   7       55.91       54.49      1.64 o
  -1   5   7      158.71      159.95      2.97 o
   1   5   7      142.01      129.04      2.51 o
   3   5   7      201.12      201.86      3.03 o
   5   5   7      139.32      136.88      2.28 o
   7   5   7       82.56       75.43      2.89 o
   9   5   7       26.22       28.16      1.83 o
 -12   6   7       68.71       65.93      2.57 o
 -10   6   7       11.32        8.73      1.73 o
  -8   6   7      273.74      293.21      3.50 o
  -6   6   7      227.36      229.49      3.69 o
  -4   6   7      334.55      344.43      4.58 o
  -2   6   7      251.30      250.52      4.63 o
   0   6   7      200.10      202.49      3.90 o
   2   6   7      115.18      111.64      2.53 o
   4   6   7      180.32      167.58      2.80 o
   6   6   7      236.40      241.72      3.39 o
   8   6   7      160.75      180.11      3.74 o
  -9   7   7       30.06       30.65      2.01 o
  -7   7   7      114.11      117.04      3.13 o
  -5   7   7      112.68      115.30      4.42 o
  -3   7   7        1.00        1.81      1.50 o
  -1   7   7      128.36      124.54      3.77 o
   1   7   7       60.86       52.67      2.29 o
   3   7   7        7.08        7.06      1.97 o
   5   7   7       34.57       30.31      2.10 o
 -18   0   8       11.36       10.32      3.54 o
 -16   0   8       38.23       32.95      4.07 o
 -14   0   8      182.58      192.09      5.51 o
 -12   0   8      305.59      290.01      7.14 o
 -10   0   8      179.50      184.91      6.33 o
  -8   0   8       19.31       20.16      1.92 o
  -6   0   8       22.43       18.93      2.15 o
  -4   0   8      200.35      211.83      4.63 o
  -2   0   8        0.42        0.84      1.37 o
   0   0   8       58.82       64.13      1.78 o
   2   0   8      564.46      547.12      3.74 o
   4   0   8        0.92        5.01      2.09 o
   6   0   8       98.33       94.89      2.75 o
   8   0   8       52.75       52.63      2.57 o
  10   0   8       17.21       19.34      1.94 o
  12   0   8        7.00        8.63      1.95 o
 -17   1   8       11.22       11.07      1.82 o
 -15   1   8       76.06       90.63      2.79 o
 -13   1   8       40.42       41.14      2.15 o
 -11   1   8       59.92       58.92      2.15 o
  -9   1   8        7.07        3.21      1.39 o
  -7   1   8      253.33      265.27      3.97 o
  -5   1   8      203.68      198.58      2.37 o
  -3   1   8        3.38       10.58      2.05 o
  -1   1   8      209.55      222.79      2.09 o
   1   1   8      360.09      358.10      2.28 o
   3   1   8       72.32       62.64      1.43 o
   5   1   8     2255.18     2142.22      7.83 o
   7   1   8      204.82      196.93      2.21 o
   9   1   8      113.40      110.76      2.09 o
  11   1   8      137.89      146.38      2.55 o
 -16   2   8        4.74        4.91      2.06 o
 -14   2   8       11.78       16.60      1.91 o
 -12   2   8       36.96       36.13      1.68 o
 -10   2   8      274.83      272.04      5.32 o
  -8   2   8        0.41        3.49      1.35 o
  -6   2   8       13.43       12.80      1.06 o
  -4   2   8      348.95      344.24      2.28 o
  -2   2   8       83.90       87.80      1.26 o
   0   2   8      160.12      161.35      1.82 o
   2   2   8      369.24      367.95      2.37 o
   4   2   8      103.40       97.69      1.68 o
   6   2   8      275.32      284.57      3.23 o
   8   2   8       37.77       36.00      1.58 o
  10   2   8       27.66       26.53      1.74 o
  12   2   8       12.17       13.18      1.74 o
 -15   3   8        1.82        3.01      2.06 o
 -13   3   8       48.12       51.09      2.07 o
 -11   3   8       19.33       20.11      1.46 o
  -9   3   8      128.03      120.54      2.09 o
  -7   3   8      247.35      253.40      2.98 o
  -5   3   8      111.14      107.78      2.08 o
  -3   3   8      178.51      173.22      2.11 o
  -1   3   8       10.72       11.96      1.02 o
   1   3   8      420.07      414.33      3.26 o
   3   3   8       93.29       83.08      1.69 o
   5   3   8     1017.80     1003.17      9.67 o
   7   3   8      261.70      253.23      2.62 o
   9   3   8       77.56       76.86      2.04 o
  11   3   8       48.75       55.16      2.06 o
 -14   4   8        5.89        5.01      1.92 o
 -12   4   8        6.49        6.13      1.60 o
 -10   4   8       77.51       77.34      2.07 o
  -8   4   8       67.92       68.42      1.86 o
  -6   4   8      270.61      285.36      4.42 o
  -4   4   8       65.29       58.50      1.54 o
  -2   4   8       63.46       59.59      1.75 o
   0   4   8       59.63       55.02      1.75 o
   2   4   8       51.42       57.75      1.58 o
   4   4   8        5.43        7.26      1.26 o
   6   4   8      179.39      177.17      2.72 o
   8   4   8      116.15      115.89      2.44 o
  10   4   8       15.41       13.08      1.72 o
 -13   5   8       23.79       24.50      2.19 o
 -11   5   8        0.07        0.80      1.51 o
  -9   5   8      130.59      135.12      2.69 o
  -7   5   8       96.23       97.11      2.03 o
  -5   5   8       18.74       19.34      1.49 o
  -3   5   8      367.42      376.09      4.77 o
  -1   5   8       71.40       66.96      2.07 o
   1   5   8      114.20      115.02      2.45 o
   3   5   8      144.81      144.11      3.64 o
   5   5   8      268.80      262.73      4.79 o
   7   5   8      147.70      149.48      2.58 o
   9   5   8        6.76        8.53      1.76 o
 -12   6   8        5.51        2.21      1.92 o
 -10   6   8       12.19       14.29      1.72 o
  -8   6   8       97.68       95.93      2.23 o
  -6   6   8      128.30      132.42      2.27 o
  -4   6   8       19.03       21.01      1.83 o
  -2   6   8       75.69       69.87      2.36 o
   0   6   8       85.23       84.31      2.57 o
   2   6   8        7.34        4.51      1.80 o
   4   6   8        0.01       -0.08      1.67 o
   6   6   8       88.28       87.47      2.61 o
  -7   7   8       15.01       12.64      1.89 o
  -5   7   8       71.92       73.56      2.83 o
  -3   7   8       54.83       53.19      2.15 o
  -1   7   8        9.03       10.60      1.83 o
   1   7   8      121.68      121.32      2.99 o
   3   7   8       34.10       37.17      2.24 o
 -16   0   9        0.01        1.53      3.43 o
 -14   0   9       52.22       39.07      4.38 o
 -12   0   9       22.95       21.62      3.02 o
 -10   0   9      583.52      579.07      8.41 o
  -8   0   9     2085.59     1973.40     13.70 o
  -6   0   9      823.51      790.68     16.49 o
  -4   0   9        0.26        0.85      2.56 o
  -2   0   9     1150.82     1003.16      8.28 o
   0   0   9      339.56      326.83      4.48 o
   2   0   9      305.88      293.31      4.11 o
   4   0   9       86.18       94.85      2.69 o
   6   0   9       14.59        9.60      2.03 o
   8   0   9       67.02       71.49      2.62 o
  10   0   9       33.78       40.87      2.84 o
 -17   1   9        4.93        2.55      2.03 o
 -15   1   9       36.04       42.73      2.33 o
 -13   1   9       54.25       41.51      2.59 o
 -11   1   9      245.19      229.22      5.60 o
  -9   1   9      114.40      115.75      2.20 o
  -7   1   9      687.59      638.15      4.53 o
  -5   1   9      469.60      505.50      6.45 o
  -3   1   9      210.78      203.54      3.90 o
  -1   1   9      342.91      275.77      2.26 o
   1   1   9        3.52        1.01      1.11 o
   3   1   9       11.71       11.18      1.30 o
   5   1   9       79.04       72.14      1.76 o
   7   1   9       74.54       74.02      1.76 o
   9   1   9       85.53       87.83      2.26 o
  11   1   9       12.53       14.34      1.82 o
 -16   2   9       14.08       14.17      2.16 o
 -14   2   9       53.97       53.11      2.59 o
 -12   2   9       56.96       58.25      2.54 o
 -10   2   9      458.89      441.41      6.28 o
  -8   2   9     1786.07     1749.32     15.61 o
  -6   2   9      849.34      831.60      7.77 o
  -4   2   9       11.80        9.43      1.13 o
  -2   2   9      915.23      832.81      9.21 o
   0   2   9      273.25      252.52      3.12 o
   2   2   9      286.21      283.13      2.35 o
   4   2   9      118.88      128.33      1.84 o
   6   2   9       14.69       10.81      1.36 o
   8   2   9       55.50       56.22      1.90 o
  10   2   9       95.43      110.94      2.29 o
 -15   3   9        6.34        8.25      1.93 o
 -13   3   9        7.72        6.29      1.88 o
 -11   3   9      107.89      103.42      2.04 o
  -9   3   9      140.29      136.28      2.22 o
  -7   3   9      256.45      247.74      2.59 o
  -5   3   9      207.47      213.80      2.71 o
  -3   3   9      131.62      136.85      1.97 o
  -1   3   9      153.55      136.17      2.34 o
   1   3   9        7.82        4.77      1.13 o
   3   3   9       37.15       37.32      1.60 o
   5   3   9       64.82       63.79      1.97 o
   7   3   9       89.17       91.94      1.95 o
   9   3   9       20.30       22.24      1.72 o
 -14   4   9       36.91       36.46      2.51 o
 -12   4   9       54.41       56.03      2.06 o
 -10   4   9      405.72      405.57      7.04 o
  -8   4   9      718.73      727.99      8.14 o
  -6   4   9      542.84      551.63      5.55 o
  -4   4   9       26.09       29.22      1.54 o
  -2   4   9      188.30      182.25      2.73 o
   0   4   9      145.56      131.87      2.22 o
   2   4   9      142.14      141.97      2.40 o
   4   4   9      109.27      116.08      2.85 o
   6   4   9        7.00        7.14      1.52 o
   8   4   9       14.63       16.19      1.69 o
 -13   5   9       29.02       27.89      2.25 o
 -11   5   9       76.48       84.55      2.33 o
  -9   5   9       83.19       80.69      2.31 o
  -7   5   9       43.41       49.31      1.75 o
  -5   5   9      119.14      117.67      2.11 o
  -3   5   9       13.05       13.51      1.57 o
  -1   5   9       16.58       13.54      1.68 o
   1   5   9       13.36       12.68      1.54 o
   3   5   9       42.84       44.36      2.06 o
   5   5   9       48.69       51.05      2.41 o
   7   5   9       39.09       35.51      2.18 o
 -10   6   9      160.75      153.09      4.27 o
  -8   6   9      221.06      222.95      3.39 o
  -6   6   9      271.59      290.69      4.47 o
  -4   6   9       12.26        9.96      1.72 o
  -2   6   9        9.37        8.37      1.84 o
   0   6   9       36.95       37.87      2.12 o
   2   6   9       75.99       72.12      2.53 o
   4   6   9       93.82       98.65      2.81 o
  -3   7   9       12.56       11.97      1.67 o
 -16   0  10       37.67       43.54      5.74 o
 -14   0  10       21.62       19.12      3.58 o
 -12   0  10       25.64       24.94      3.55 o
 -10   0  10       46.59       46.81      3.64 o
  -8   0  10      440.27      375.21      7.60 o
  -6   0  10      419.94      450.40     18.12 o
  -4   0  10       21.98       16.01      2.75 o
  -2   0  10      536.29      459.32      5.20 o
   0   0  10      743.64      689.87     11.47 o
   2   0  10        2.77        2.77      2.00 o
   4   0  10       56.61       57.60      2.53 o
   6   0  10        2.50        4.34      1.98 o
   8   0  10        7.43       12.16      2.15 o
 -15   1  10       36.17       38.59      2.41 o
 -13   1  10       53.74       59.86      2.23 o
 -11   1  10       89.94       88.47      2.66 o
  -9   1  10      169.49      145.07      2.71 o
  -7   1  10       97.40      104.03      1.96 o
  -5   1  10      108.15      128.18      2.71 o
  -3   1  10      978.36      938.53     12.14 o
  -1   1  10      649.53      586.34      7.96 o
   1   1  10      150.52      174.97      2.37 o
   3   1  10       58.79       59.58      1.68 o
   5   1  10       16.69       16.71      1.43 o
   7   1  10       78.55       85.34      1.78 o
   9   1  10       49.42       52.32      1.93 o
 -14   2  10       14.07       16.10      2.34 o
 -12   2  10       18.91       18.71      1.74 o
 -10   2  10       73.67       74.91      2.10 o
  -8   2  10      476.58      438.06      6.05 o
  -6   2  10      137.92      141.38      2.44 o
  -4   2  10        3.34        0.80      1.69 o
  -2   2  10      540.13      503.59      5.00 o
   0   2  10      575.59      522.66      4.98 o
   2   2  10       62.11       70.63      1.68 o
   4   2  10       50.36       48.84      1.57 o
   6   2  10      122.41      135.59      2.07 o
   8   2  10       11.85       12.07      1.58 o
 -13   3  10       55.15       61.35      2.52 o
 -11   3  10       22.53       21.01      1.64 o
  -9   3  10      203.93      193.42      2.78 o
  -7   3  10       32.96       34.80      1.86 o
  -5   3  10       16.37       16.44      1.71 o
  -3   3  10      675.57      698.04      7.61 o
  -1   3  10      198.52      176.86      2.23 o
   1   3  10       41.00       44.56      1.70 o
   3   3  10       35.85       33.74      1.70 o
   5   3  10       21.33       22.82      1.65 o
   7   3  10       16.90       17.52      1.62 o
 -12   4  10        0.04        1.24      1.60 o
 -10   4  10       89.68       90.05      2.08 o
  -8   4  10      247.40      246.61      3.43 o
  -6   4  10       23.24       17.62      1.88 o
  -4   4  10       60.47       57.62      1.78 o
  -2   4  10      241.73      235.28      3.22 o
   0   4  10      164.58      151.73      2.37 o
   2   4  10       26.77       24.90      1.83 o
   4   4  10      143.38      159.46      2.93 o
   6   4  10       25.81       25.30      2.14 o
 -11   5  10       48.18       47.15      2.07 o
  -9   5  10       52.09       53.64      2.19 o
  -7   5  10       34.39       35.52      2.02 o
  -5   5  10       18.26       19.30      1.81 o
  -3   5  10      192.75      199.94      3.24 o
  -1   5  10       28.24       28.07      1.73 o
   1   5  10        2.09        2.09      1.51 o
   3   5  10       21.04       19.46      1.97 o
  -6   6  10        4.53        6.05      1.72 o
  -4   6  10       36.16       39.48      2.12 o
  -2   6  10       52.51       48.98      2.29 o
   0   6  10       56.17       51.07      2.33 o
 -14   0  11       45.37       50.73      3.73 o
 -12   0  11       50.84       71.39      5.14 o
 -10   0  11       83.31       87.05      5.68 o
  -8   0  11       96.54       99.62      3.85 o
  -6   0  11        3.16        1.83      2.97 o
  -4   0  11      112.73       93.77      4.32 o
  -2   0  11       15.03       15.54      2.12 o
   0   0  11       48.97       48.15      2.78 o
   2   0  11       25.48       21.23      1.82 o
   4   0  11        3.67        5.34      1.71 o
   6   0  11      170.50      173.44      3.64 o
 -13   1  11        6.27        9.97      1.76 o
 -11   1  11        1.98        4.47      1.63 o
  -9   1  11      129.08      143.23      3.04 o
  -7   1  11       90.13      100.55      2.18 o
  -5   1  11       83.90       82.64      2.94 o
  -3   1  11       76.99       85.23      2.35 o
  -1   1  11       74.47       81.87      2.07 o
   1   1  11       25.43       22.70      1.47 o
   3   1  11       21.94       20.14      1.41 o
   5   1  11       27.64       31.16      1.45 o
   7   1  11        3.85        8.70      1.57 o
 -14   2  11       33.11       35.85      2.70 o
 -12   2  11        2.80        4.09      1.51 o
 -10   2  11       36.20       34.73      2.01 o
  -8   2  11      289.78      316.81      4.59 o
  -6   2  11        0.45        0.22      1.64 o
  -4   2  11      120.25      108.97      2.21 o
  -2   2  11       73.84       80.46      2.50 o
   0   2  11       89.42       92.97      2.00 o
   2   2  11       27.46       25.49      1.46 o
   4   2  11       22.23       26.09      1.53 o
   6   2  11      109.10      115.05      2.15 o
 -13   3  11       33.20       29.42      2.48 o
 -11   3  11       15.06       20.08      1.87 o
  -9   3  11       57.32       55.70      2.10 o
  -7   3  11      184.94      202.79      2.84 o
  -5   3  11       36.28       32.97      1.81 o
  -3   3  11       50.59       45.65      1.76 o
  -1   3  11        4.34        3.27      1.38 o
   1   3  11       21.38       21.03      1.66 o
   3   3  11       28.63       27.51      1.81 o
   5   3  11       66.79       71.27      2.37 o
 -10   4  11        8.39        9.50      1.79 o
  -8   4  11      205.74      214.86      3.22 o
  -6   4  11      123.45      134.44      2.71 o
  -4   4  11       36.10       36.28      1.79 o
  -2   4  11       69.66       68.60      1.94 o
   0   4  11       60.30       63.33      1.99 o
   2   4  11       11.74       13.25      1.76 o
   4   4  11       91.85       94.49      2.54 o
  -7   5  11      204.48      222.17      3.37 o
  -5   5  11       51.40       54.74      2.56 o
  -3   5  11        5.92        4.65      1.74 o
  -1   5  11       14.33       13.86      1.63 o
   1   5  11       45.13       43.06      2.18 o
 -12   0  12        1.04       -1.43      2.73 o
 -10   0  12        7.01        7.68      2.63 o
  -8   0  12       96.74      111.63      5.71 o
  -6   0  12       41.52       42.90      4.39 o
  -4   0  12       17.14       14.49      2.68 o
  -2   0  12        3.48        1.55      1.82 o
   0   0  12        5.30        5.47      2.39 o
   2   0  12       19.80       18.18      2.11 o
   4   0  12       34.06       46.15      2.42 o
 -13   1  12        3.82        3.30      2.03 o
 -11   1  12      120.96      137.86      3.20 o
  -9   1  12       25.31       30.72      2.14 o
  -7   1  12        1.01        2.46      1.91 o
  -5   1  12       33.85       33.44      2.07 o
  -3   1  12       14.94       13.74      1.89 o
  -1   1  12        8.35       10.77      1.93 o
   1   1  12      160.36      174.55      2.97 o
   3   1  12       12.53       12.85      1.65 o
   5   1  12        3.62        4.81      1.33 o
 -12   2  12        1.02        1.41      1.76 o
 -10   2  12       14.05       10.87      2.03 o
  -8   2  12       98.58      114.00      3.96 o
  -6   2  12       67.27       67.24      2.12 o
  -4   2  12       21.25       19.02      1.69 o
  -2   2  12       20.55       16.96      1.68 o
   0   2  12        6.45        4.67      1.55 o
   2   2  12        2.56        2.27      1.49 o
   4   2  12        6.23        7.95      1.57 o
 -11   3  12       77.01       90.15      2.70 o
  -9   3  12       12.73       13.60      1.78 o
  -7   3  12       58.99       72.16      2.38 o
  -5   3  12       31.66       32.78      2.08 o
  -3   3  12       13.26       12.00      1.61 o
  -1   3  12        9.24       10.96      1.80 o
   1   3  12       56.06       60.65      2.13 o
   3   3  12       72.77       76.97      2.38 o
  -8   4  12       70.84       76.31      2.61 o
  -6   4  12       87.34       99.00      2.71 o
  -4   4  12        8.73        7.78      1.68 o
  -2   4  12       49.83       42.22      2.01 o
   0   4  12        9.51        9.73      1.72 o
 -10   0  13        7.67        6.56      3.27 o
  -8   0  13       69.80       68.77      3.01 o
  -6   0  13        3.95        1.82      2.45 o
  -4   0  13       98.32       97.87      4.40 o
  -2   0  13        2.89        4.34      2.93 o
   0   0  13        1.62        0.31      2.79 o
   2   0  13       17.14       15.39      2.65 o
  -9   1  13       48.26       45.71      2.32 o
  -7   1  13       17.98       19.93      1.99 o
  -5   1  13        1.07        3.23      1.98 o
  -3   1  13       88.27       95.11      3.55 o
  -1   1  13       16.05       19.99      2.12 o
   1   1  13        4.54        2.42      1.92 o
  -8   2  13       54.83       56.48      3.37 o
  -6   2  13       12.25       11.97      2.17 o
  -4   2  13       57.68       62.04      2.14 o
  -2   2  13        0.50        2.66      1.68 o
   0   2  13       14.84       16.58      1.99 o
  -5   3  13       17.94       16.05      2.02 o
  -3   3  13       23.96       26.81      1.81 o
 
